# Supplementary material for: N-(2,5-Dimethyl­phen­yl)-4-methyl­benzene­sulfonamide
Source: Acta Crystallogr Sect E Struct Rep Online. 2009 Dec 4;66(Pt 1):o15. doi: 10.1107/S1600536809051174 (PMC2979993; doi:10.1107/S1600536809051174)
Supplement: Supplementary file 2 [file e-66-00o15-Isup2.hkl]

# 
# h,k,l, Fc-squared, Fo-squared, sigma(Fo-squared) and status flag 
# 
data_I
_shelx_title ' S26, P-1' 
_shelx_refln_list_code          4 
_shelx_F_calc_maximum      110.57 
_exptl_crystal_F_000       292.00 
_reflns_d_resolution_high  0.8381 
 
loop_ 
 _symmetry_equiv_pos_as_xyz 
 'x, y, z' 
 '-x, -y, -z' 
 
_cell_length_a     8.6397 
_cell_length_b     9.7067 
_cell_length_c    10.5180 
_cell_angle_alpha  66.970 
_cell_angle_beta   81.370 
_cell_angle_gamma  64.820 
 
_shelx_F_squared_multiplier     1.000 
 
loop_ 
 _refln_index_h 
 _refln_index_k 
 _refln_index_l 
 _refln_F_squared_calc 
 _refln_F_squared_meas 
 _refln_F_squared_sigma 
 _refln_observed_status 
   1   0   0     2554.45     2066.45     34.72 o 
   2   0   0      504.28      389.00      3.33 o 
   3   0   0       37.35       49.35      1.25 o 
   4   0   0      906.36      932.18      6.37 o 
   5   0   0       48.50       59.42      1.79 o 
   6   0   0       26.31       26.04      1.11 o 
   7   0   0        0.95        1.09      0.55 o 
   8   0   0       57.12       58.59      1.73 o 
   9   0   0       39.10       41.82      1.27 o 
  -8   1   0       25.18       25.25      1.06 o 
  -7   1   0        3.42        2.17      0.54 o 
  -6   1   0        3.43        3.45      0.65 o 
  -5   1   0       62.06       47.77      1.46 o 
  -4   1   0        0.62        3.62      0.52 o 
  -3   1   0       18.58       11.08      0.41 o 
  -2   1   0      382.63      359.68      7.47 o 
  -1   1   0     1695.45     1701.49     24.62 o 
   0   1   0     2468.31     2762.27     13.02 o 
   1   1   0     2113.99     1954.09     48.65 o 
   2   1   0     1443.57     1338.65     13.19 o 
   3   1   0      604.28      624.95      2.94 o 
   4   1   0      441.93      449.56      3.98 o 
   5   1   0        0.25        0.16      0.52 o 
   6   1   0       77.74       79.46      2.14 o 
   7   1   0        1.65        2.77      0.71 o 
   8   1   0       21.09       18.92      1.06 o 
   9   1   0       19.38       21.26      0.92 o 
  -8   2   0        1.87        2.81      0.47 o 
  -7   2   0        2.19        1.28      0.68 o 
  -6   2   0        8.92       10.11      0.82 o 
  -5   2   0        5.52        4.11      0.68 o 
  -4   2   0       53.93       60.26      1.81 o 
  -3   2   0      199.94      217.48      8.55 o 
  -2   2   0       11.84       18.48      0.85 o 
  -1   2   0      560.86      562.16     10.16 o 
   0   2   0      817.48      826.67      6.92 o 
   1   2   0       14.05       10.11      0.27 o 
   2   2   0     2964.35     2763.06     94.79 o 
   3   2   0      533.68      502.27     17.85 o 
   4   2   0      128.52      128.32      2.05 o 
   5   2   0       38.98       30.79      0.98 o 
   6   2   0       41.28       40.94      1.25 o 
   7   2   0       37.80       31.15      1.25 o 
   8   2   0       14.76       13.26      0.95 o 
   9   2   0       14.80       15.93      0.96 o 
  -7   3   0        2.23        2.20      0.60 o 
  -6   3   0        0.05        0.81      0.54 o 
  -5   3   0        0.40        0.57      0.85 o 
  -4   3   0       58.90       55.77      3.61 o 
  -3   3   0        0.77        1.28      0.35 o 
  -2   3   0      397.78      427.41     17.56 o 
  -1   3   0       51.30       61.42      0.94 o 
   0   3   0      477.08      503.71      8.44 o 
   1   3   0      341.17      329.96      1.94 o 
   2   3   0        3.30        5.38      0.35 o 
   3   3   0       65.94       76.43      4.74 o 
   4   3   0       14.20       18.29      0.73 o 
   5   3   0       47.62       49.01      1.31 o 
   6   3   0        2.16        3.32      0.60 o 
   7   3   0        5.61        6.28      0.77 o 
   8   3   0       26.18       26.63      1.16 o 
   9   3   0       23.24       21.07      1.06 o 
  10   3   0       19.86       23.04      0.82 o 
  -7   4   0       13.95       14.38      0.68 o 
  -6   4   0       10.92       10.72      0.82 o 
  -5   4   0        0.20        0.43      0.57 o 
  -4   4   0        8.80        9.58      0.62 o 
  -3   4   0       70.28       63.43      3.33 o 
  -2   4   0       32.49       35.71      0.76 o 
  -1   4   0      284.93      298.01      3.48 o 
   0   4   0      142.68      134.76      2.38 o 
   1   4   0      155.35      140.04      1.42 o 
   2   4   0       75.23       60.13      0.94 o 
   3   4   0      255.06      211.63      1.84 o 
   4   4   0      177.64      201.33      2.83 o 
   5   4   0       18.36       19.41      0.84 o 
   6   4   0       37.05       39.03      1.28 o 
   7   4   0       52.92       52.61      1.63 o 
   8   4   0        1.69        2.09      0.66 o 
   9   4   0       14.68       18.62      0.95 o 
  10   4   0       11.26       12.43      0.65 o 
  -6   5   0       13.74       14.46      0.76 o 
  -5   5   0        0.13       -0.66      0.77 o 
  -4   5   0       36.36       36.23      3.36 o 
  -3   5   0        1.22        2.14      0.49 o 
  -2   5   0      117.89      122.25      3.45 o 
  -1   5   0       67.46       60.43      2.32 o 
   0   5   0        3.67        2.75      0.31 o 
   1   5   0      122.10      114.96      2.52 o 
   2   5   0      128.29      111.62      1.48 o 
   3   5   0        7.41       10.34      0.49 o 
   4   5   0      113.22      120.71      2.36 o 
   5   5   0        6.53        8.41      0.71 o 
   6   5   0       35.55       32.56      1.30 o 
   7   5   0        0.39        0.35      1.12 o 
   8   5   0       22.72       21.80      1.14 o 
   9   5   0        3.37        4.03      0.60 o 
  10   5   0        1.57        1.52      0.43 o 
  -5   6   0        1.98        3.13      0.55 o 
  -4   6   0        0.04        0.47      0.61 o 
  -3   6   0       20.36       22.10      2.01 o 
  -2   6   0        0.32       -0.57      0.57 o 
  -1   6   0        9.18        5.75      1.04 o 
   0   6   0      241.94      131.84    107.89 o 
   1   6   0      172.59      156.52      2.06 o 
   2   6   0      116.83      114.05      1.73 o 
   3   6   0       24.04       20.10      0.84 o 
   4   6   0        1.22        0.21      0.57 o 
   5   6   0       83.16       76.01      2.20 o 
   6   6   0        0.18       -0.47      0.96 o 
   7   6   0       37.85       38.13      1.46 o 
   8   6   0        2.44        5.03      0.74 o 
   9   6   0       60.32       64.82      1.73 o 
  10   6   0        3.38        4.57      0.47 o 
  -4   7   0        5.68        6.54      0.44 o 
  -3   7   0        1.30        1.50      0.43 o 
  -2   7   0       72.63       69.76      2.42 o 
  -1   7   0       17.04       17.70      0.72 o 
   0   7   0       40.55       40.39      1.12 o 
   1   7   0      318.99      302.13      3.21 o 
   2   7   0       31.28       31.61      0.85 o 
   3   7   0       65.94       65.72      3.43 o 
   4   7   0      115.80      116.08      2.85 o 
   5   7   0       12.74       10.27      0.84 o 
   6   7   0       20.15       20.57      1.08 o 
   7   7   0        2.57        2.74      0.79 o 
   8   7   0       54.94       59.16      1.84 o 
   9   7   0       25.62       29.26      1.03 o 
  -3   8   0       25.01       22.30      0.58 o 
  -2   8   0       62.34       53.64      2.99 o 
  -1   8   0       38.95       37.01      1.01 o 
   0   8   0       13.01       11.04      0.68 o 
   1   8   0       26.97       26.22      0.81 o 
   2   8   0       33.79       34.36      0.93 o 
   3   8   0       84.80       51.88     37.73 o 
   4   8   0       43.75       44.81      1.44 o 
   5   8   0       16.12       14.09      0.95 o 
   6   8   0        0.04       -0.71      0.85 o 
   7   8   0       22.99       25.19      1.19 o 
   8   8   0       23.32       27.88      1.14 o 
   9   8   0        5.21        5.96      0.54 o 
  -1   9   0       15.62       15.54      0.55 o 
   0   9   0       23.49       22.11      0.96 o 
   1   9   0       11.79       12.27      0.89 o 
   2   9   0       14.42       13.82      0.64 o 
   3   9   0        4.00        4.15      0.48 o 
   4   9   0       30.54       30.98      1.25 o 
   5   9   0        2.97        3.83      0.62 o 
   6   9   0        1.78       -0.19      0.85 o 
   7   9   0        1.86        2.34      0.63 o 
   8   9   0       19.34       23.27      0.90 o 
   1  10   0        9.39        8.70      0.42 o 
   2  10   0        3.13        2.00      0.36 o 
   3  10   0        0.11        0.45      0.40 o 
   4  10   0        0.14        1.60      0.41 o 
   5  10   0        6.35        6.94      0.63 o 
   6  10   0        0.64       -0.13      0.68 o 
   7  10   0        1.53        3.40      0.47 o 
  -5 -10   1        2.36        2.56      0.49 o 
  -4 -10   1        4.39        3.83      0.49 o 
  -3 -10   1        2.86        3.22      0.34 o 
  -2 -10   1        2.91        3.60      0.78 o 
  -7  -9   1        0.06        0.52      0.57 o 
  -6  -9   1       12.13       12.67      0.79 o 
  -5  -9   1       12.61       13.22      0.84 o 
  -4  -9   1        8.60        6.88      0.73 o 
  -3  -9   1      105.93      105.25      1.86 o 
  -2  -9   1        2.45        3.02      0.46 o 
  -1  -9   1        0.17        0.53      0.43 o 
   0  -9   1        2.83        2.79      0.35 o 
  -8  -8   1        1.74        1.45      0.57 o 
  -7  -8   1        7.59        8.60      0.84 o 
  -6  -8   1        9.10        8.89      0.89 o 
  -5  -8   1       26.27       27.34      1.20 o 
  -4  -8   1       14.24       13.68      0.95 o 
  -3  -8   1        8.74       10.96      2.03 o 
  -2  -8   1       64.18       59.58      1.31 o 
  -1  -8   1       15.55       14.54      0.66 o 
   0  -8   1        0.36        0.52      0.43 o 
   1  -8   1        0.64        0.88      0.40 o 
   2  -8   1        2.45        2.51      0.38 o 
  -9  -7   1        3.10        3.78      0.54 o 
  -8  -7   1        1.86        0.24      0.82 o 
  -7  -7   1       24.23       24.06      1.19 o 
  -6  -7   1       72.20       77.19      2.17 o 
  -5  -7   1       11.99       11.63      0.95 o 
  -4  -7   1       16.22       17.84      1.12 o 
  -3  -7   1       28.36       26.00      1.55 o 
  -2  -7   1        7.81        8.50      0.54 o 
  -1  -7   1       93.09       89.34      2.22 o 
   0  -7   1      140.31      135.15      4.51 o 
   1  -7   1        4.21        5.14      0.50 o 
   2  -7   1        8.91        8.52      0.67 o 
   3  -7   1        2.76        5.32      0.68 o 
  -9  -6   1        6.06        5.74      0.65 o 
  -8  -6   1        3.44        5.28      0.77 o 
  -7  -6   1       12.21        9.87      0.87 o 
  -6  -6   1      109.14      111.87      3.00 o 
  -5  -6   1      155.74      149.99      3.21 o 
  -4  -6   1       46.61       50.36      1.46 o 
  -3  -6   1       10.79       12.62      0.55 o 
  -2  -6   1        2.90        2.02      0.64 o 
  -1  -6   1       19.92       21.93      1.00 o 
   0  -6   1      116.07       79.97     52.53 o 
   1  -6   1      324.76      300.88      5.52 o 
   2  -6   1        4.84        3.92      0.92 o 
   3  -6   1        6.69        7.88      0.59 o 
   4  -6   1       78.73       76.80      2.42 o 
   5  -6   1       59.05       56.64      1.51 o 
  -9  -5   1        0.03       -0.57      0.73 o 
  -8  -5   1        6.46        5.85      0.81 o 
  -7  -5   1       64.22       61.07      1.79 o 
  -6  -5   1      153.55      153.46      3.33 o 
  -5  -5   1      288.94      271.61      4.08 o 
  -4  -5   1      947.05      930.64      7.35 o 
  -3  -5   1       72.48       65.00      1.27 o 
  -2  -5   1        2.37        0.63      0.35 o 
  -1  -5   1       27.45       22.73      0.62 o 
   0  -5   1      253.80      247.65      2.91 o 
   1  -5   1        8.26       11.14      0.58 o 
   2  -5   1      172.96      160.09      5.03 o 
   3  -5   1       36.47       37.94      1.06 o 
   4  -5   1      285.86      289.37      4.75 o 
   5  -5   1       82.85       81.06      2.35 o 
   6  -5   1       45.00       45.86      1.33 o 
 -10  -4   1        0.32        0.19      0.44 o 
  -9  -4   1        0.53        1.22      0.47 o 
  -8  -4   1        8.86        8.30      0.85 o 
  -7  -4   1      488.84      481.60      6.06 o 
  -6  -4   1      144.32      136.41      3.05 o 
  -5  -4   1      280.49      268.75      3.84 o 
  -4  -4   1      250.70      234.03      3.12 o 
  -3  -4   1        3.68        2.02      0.29 o 
  -2  -4   1      107.85       93.94      1.26 o 
  -1  -4   1        2.89        4.68      0.55 o 
   0  -4   1        2.21        4.04      0.32 o 
   1  -4   1      148.84      153.27      1.81 o 
   2  -4   1      200.48      189.28      6.07 o 
   3  -4   1       62.05       63.14      3.71 o 
   4  -4   1       77.54       74.25      3.14 o 
   5  -4   1       22.36       21.17      1.19 o 
   6  -4   1       47.67       45.44      1.47 o 
  -9  -3   1        5.63        4.35      0.68 o 
  -8  -3   1       30.37       30.87      1.27 o 
  -7  -3   1       73.10       70.89      2.08 o 
  -6  -3   1        0.30        1.60      0.65 o 
  -5  -3   1      157.83      144.93      2.72 o 
  -4  -3   1       16.54       17.83      0.73 o 
  -3  -3   1       87.73       82.87      1.29 o 
  -2  -3   1      585.27      510.09      7.48 o 
  -1  -3   1      129.77      130.98      1.28 o 
   0  -3   1       14.12       18.65      0.44 o 
   1  -3   1      173.54      167.21      5.19 o 
   2  -3   1        3.90        8.26      0.41 o 
   3  -3   1      239.70      224.62     15.88 o 
   4  -3   1       84.78       77.44      6.13 o 
   5  -3   1        7.88        5.69      0.87 o 
   6  -3   1       89.62       90.46      2.52 o 
   7  -3   1        9.67        9.79      0.71 o 
  -9  -2   1        0.48       -0.05      0.68 o 
  -8  -2   1       26.71       29.37      1.20 o 
  -7  -2   1        3.65        4.08      0.71 o 
  -6  -2   1        4.94        5.66      0.66 o 
  -5  -2   1      121.02       96.27      2.14 o 
  -4  -2   1      142.28      115.39      2.02 o 
  -3  -2   1      245.91      216.96      7.96 o 
  -2  -2   1     1941.60     1937.14      6.12 o 
  -1  -2   1      107.47       94.13      0.92 o 
   0  -2   1       99.25      111.13      1.00 o 
   1  -2   1      336.16      301.96     14.05 o 
   2  -2   1      171.30      131.59      3.98 o 
   3  -2   1      276.95      265.42     11.79 o 
   4  -2   1      108.12       91.79      7.53 o 
   5  -2   1      113.42      112.17      2.84 o 
   6  -2   1       48.69       44.56      1.52 o 
   7  -2   1       30.26       28.64      1.20 o 
   8  -2   1        4.43        3.80      0.52 o 
  -9  -1   1        6.80        5.74      0.70 o 
  -8  -1   1       10.91       12.18      0.92 o 
  -7  -1   1       29.22       28.72      1.19 o 
  -6  -1   1       11.08       10.49      0.76 o 
  -5  -1   1       10.14       11.66      0.70 o 
  -4  -1   1        7.58        6.96      0.47 o 
  -3  -1   1      140.18      118.71      3.00 o 
  -2  -1   1       29.64       27.55      1.42 o 
  -1  -1   1     4149.60     4158.61     93.23 o 
   0  -1   1       73.86       88.89      2.12 o 
   1  -1   1        9.68        7.21      0.26 o 
   2  -1   1      230.12      204.36      6.57 o 
   3  -1   1       95.44       98.98      5.12 o 
   4  -1   1      263.58      228.50      3.27 o 
   5  -1   1       13.64       13.73      0.89 o 
   6  -1   1      115.27      108.91      2.79 o 
   7  -1   1       22.39       23.30      1.14 o 
   8  -1   1       10.28       10.57      0.76 o 
  -9   0   1       10.32        9.71      0.66 o 
  -8   0   1       16.93       15.57      0.92 o 
  -7   0   1       10.98       12.80      0.89 o 
  -6   0   1        9.52       11.70      0.84 o 
  -5   0   1       67.30       70.75      1.85 o 
  -4   0   1       88.87       84.19      1.74 o 
  -3   0   1       72.64       51.41      0.84 o 
  -2   0   1     1846.00     1506.07     12.54 o 
  -1   0   1      696.35      652.74     15.27 o 
   0   0   1      235.36      257.11      2.06 o 
   1   0   1     1159.41     1146.47     33.94 o 
   2   0   1      772.35      740.71     20.75 o 
   3   0   1       60.92       42.11      2.61 o 
   4   0   1        0.98        0.89      0.35 o 
   5   0   1      145.85      153.74      2.76 o 
   6   0   1       72.29       70.81      1.89 o 
   7   0   1       16.06       18.46      1.01 o 
   8   0   1        0.55        0.30      0.84 o 
   9   0   1       11.52       13.05      0.73 o 
  -8   1   1       14.80       18.06      0.90 o 
  -7   1   1        7.61        8.29      0.82 o 
  -6   1   1        7.10        4.30      0.70 o 
  -5   1   1       14.72       12.58      0.78 o 
  -4   1   1      316.54      271.45      7.30 o 
  -3   1   1       56.25       71.44      1.03 o 
  -2   1   1     1764.67     1575.48      5.38 o 
  -1   1   1        8.10        8.24      0.27 o 
   0   1   1        1.28        1.91      0.16 o 
   1   1   1     1176.77     1070.23      7.33 o 
   2   1   1      787.29      700.96      8.65 o 
   3   1   1      264.17      236.76      4.83 o 
   4   1   1       76.21       74.55      1.57 o 
   5   1   1       17.86       34.73      1.08 o 
   6   1   1       80.23       79.92      2.19 o 
   7   1   1       53.66       62.49      1.93 o 
   8   1   1       29.74       27.25      1.20 o 
   9   1   1       31.69       26.90      1.00 o 
  -8   2   1        0.17        0.28      0.44 o 
  -7   2   1       59.93       58.23      1.82 o 
  -6   2   1       43.54       37.02      1.35 o 
  -5   2   1        4.00        5.80      0.65 o 
  -4   2   1       14.94       24.74      0.68 o 
  -3   2   1      926.91      902.72     15.57 o 
  -2   2   1     3299.74     3341.95    105.80 o 
  -1   2   1     2534.09     2640.47     45.67 o 
   0   2   1     7986.00     9208.78    143.05 o 
   1   2   1        0.04        0.18      0.24 o 
   2   2   1    12226.83    11734.52    782.73 o 
   3   2   1        7.90        5.14      0.75 o 
   4   2   1      572.16      576.97      4.62 o 
   5   2   1       35.98       37.61      1.14 o 
   6   2   1        3.89        4.67      0.68 o 
   7   2   1       44.97       46.18      1.44 o 
   8   2   1      131.82      126.02      3.05 o 
   9   2   1       46.66       47.56      1.42 o 
  -7   3   1       27.73       25.03      1.04 o 
  -6   3   1      106.47       97.31      2.74 o 
  -5   3   1       27.58       27.04      1.23 o 
  -4   3   1       25.91       21.38      0.72 o 
  -3   3   1       85.21       87.07      4.22 o 
  -2   3   1     1418.99     1548.76     49.79 o 
  -1   3   1     1749.96     1960.31      6.65 o 
   0   3   1     1057.27     1094.72      7.95 o 
   1   3   1      887.16      823.39     12.76 o 
   2   3   1     1414.19     1389.51     27.14 o 
   3   3   1     4296.88     3966.77    257.73 o 
   4   3   1      598.93      549.30      4.54 o 
   5   3   1       67.52       65.12      1.71 o 
   6   3   1        2.55        2.31      0.52 o 
   7   3   1       12.22       12.83      0.87 o 
   8   3   1       30.24       28.40      1.28 o 
   9   3   1       53.61       58.33      1.71 o 
  10   3   1        6.22        7.32      0.54 o 
  -7   4   1       15.11       14.79      0.71 o 
  -6   4   1       11.26       11.44      0.79 o 
  -5   4   1       20.45       19.38      1.06 o 
  -4   4   1      106.88      103.49      7.65 o 
  -3   4   1       81.14       81.58      5.10 o 
  -2   4   1       98.58      111.56      1.72 o 
  -1   4   1      281.42      279.91      2.28 o 
   0   4   1      821.10      957.95      4.24 o 
   1   4   1        6.64        8.47      0.34 o 
   2   4   1      141.39      142.41      1.76 o 
   3   4   1      312.97      365.60     15.53 o 
   4   4   1     1597.21     1459.02      8.58 o 
   5   4   1      324.72      321.51      3.97 o 
   6   4   1        4.87       24.26      1.08 o 
   7   4   1       16.88       15.58      0.92 o 
   8   4   1       24.77       24.02      1.14 o 
   9   4   1       10.33       10.38      0.81 o 
  10   4   1       12.68       15.82      0.76 o 
  -6   5   1       17.03       17.96      0.82 o 
  -5   5   1        5.66        6.34      0.68 o 
  -4   5   1       19.68       21.04      0.80 o 
  -3   5   1       95.53      100.13      2.25 o 
  -2   5   1       22.69       25.29      1.40 o 
  -1   5   1      169.92      177.54      3.37 o 
   0   5   1        0.33       -0.38      0.38 o 
   1   5   1       51.91       51.44      1.00 o 
   2   5   1      214.13      211.23      4.56 o 
   3   5   1      263.22      265.95      7.69 o 
   4   5   1      123.11      117.17      2.24 o 
   5   5   1      232.87      227.05      3.49 o 
   6   5   1       70.87       69.05      1.92 o 
   7   5   1       25.36       26.28      1.17 o 
   8   5   1       35.46       37.27      1.35 o 
   9   5   1       11.09       13.41      0.79 o 
  10   5   1        1.77        2.02      0.47 o 
  -5   6   1       15.22       13.41      0.74 o 
  -4   6   1       50.24       51.35      1.54 o 
  -3   6   1       23.83       26.49      1.19 o 
  -2   6   1       39.10       38.11      1.58 o 
  -1   6   1        8.37       10.11      2.05 o 
   0   6   1       14.88       13.59      0.57 o 
   1   6   1       41.92       48.05      0.98 o 
   2   6   1       19.80       25.36      0.68 o 
   3   6   1        3.28        3.63      0.40 o 
   4   6   1      175.37      181.73      3.11 o 
   5   6   1      138.10      135.10      2.87 o 
   6   6   1       38.42       38.90      1.44 o 
   7   6   1      212.32      217.29      4.08 o 
   8   6   1        0.89        1.09      0.62 o 
   9   6   1        0.86        1.55      0.59 o 
  10   6   1        2.66        1.95      0.49 o 
  -4   7   1       67.23       67.51      1.52 o 
  -3   7   1       11.61       12.29      1.15 o 
  -2   7   1        0.44        0.02      0.50 o 
  -1   7   1        5.13        4.93      0.53 o 
   0   7   1       96.41       93.38      1.78 o 
   1   7   1        2.55        4.06      0.49 o 
   2   7   1        5.54        7.82      1.34 o 
   3   7   1       39.54       43.87      2.05 o 
   4   7   1      183.51      165.33      3.22 o 
   5   7   1       17.31       17.45      1.04 o 
   6   7   1       14.72       16.26      1.08 o 
   7   7   1        5.13        5.65      0.81 o 
   8   7   1       14.21       14.85      1.00 o 
   9   7   1        1.70        1.41      0.63 o 
  -3   8   1        1.50        2.56      0.38 o 
  -2   8   1        1.99        1.91      0.46 o 
  -1   8   1       11.44       13.99      0.69 o 
   0   8   1        7.15        7.06      0.54 o 
   1   8   1        3.26        3.21      0.45 o 
   2   8   1       15.83       14.60      0.67 o 
   3   8   1        5.24        5.35      0.52 o 
   4   8   1       17.49       16.42      1.08 o 
   5   8   1        2.86        3.29      0.66 o 
   6   8   1        0.16       -0.28      0.79 o 
   7   8   1        0.69        0.27      0.76 o 
   8   8   1        0.50        0.47      0.76 o 
   9   8   1       36.99       38.64      1.14 o 
  -1   9   1       19.67       18.84      0.65 o 
   0   9   1       10.01        8.40      0.56 o 
   1   9   1       18.44       18.33      0.69 o 
   2   9   1        7.16        6.88      0.54 o 
   3   9   1       68.40       64.47      1.38 o 
   4   9   1        2.05        2.06      0.66 o 
   5   9   1        5.61        5.01      0.71 o 
   6   9   1       19.35       19.85      1.06 o 
   7   9   1        2.67        2.83      0.65 o 
   8   9   1        7.01        9.01      0.70 o 
   0  10   1        0.47        0.88      0.27 o 
   1  10   1        0.06        0.29      0.38 o 
   2  10   1        1.16        1.53      0.37 o 
   3  10   1        3.62        3.11      0.38 o 
   4  10   1       19.36       22.01      0.98 o 
   5  10   1       15.71       16.50      0.87 o 
   6  10   1       12.69       12.61      0.85 o 
   7  10   1        9.84       11.26      0.71 o 
  -7  -9   2       24.89       28.66      0.87 o 
  -6  -9   2        3.73        5.08      0.55 o 
  -5  -9   2       10.59       10.34      0.71 o 
  -4  -9   2        5.95        4.62      0.63 o 
  -3  -9   2       42.28       42.01      1.24 o 
  -2  -9   2        5.68        6.21      0.62 o 
  -1  -9   2       21.46       21.88      0.62 o 
   0  -9   2        6.56        6.90      0.39 o 
  -8  -8   2       18.10       19.46      0.79 o 
  -7  -8   2       18.02       18.79      0.93 o 
  -6  -8   2        3.09        2.75      0.59 o 
  -5  -8   2       10.08        8.24      0.89 o 
  -4  -8   2       43.29       41.60      1.42 o 
  -3  -8   2       22.45       24.28      0.82 o 
  -2  -8   2        7.39        7.90      0.93 o 
  -1  -8   2        4.83        4.46      0.55 o 
   0  -8   2        3.36        3.07      0.93 o 
   1  -8   2        9.88        8.85      0.50 o 
   2  -8   2       20.04       19.03      0.66 o 
  -8  -7   2       27.19       30.60      1.11 o 
  -7  -7   2       18.86       19.25      1.09 o 
  -6  -7   2       17.99       19.71      1.11 o 
  -5  -7   2        0.85       -0.55      0.90 o 
  -4  -7   2       28.72       27.42      1.22 o 
  -3  -7   2        3.20        2.01      0.50 o 
  -2  -7   2        3.47        3.33      0.48 o 
  -1  -7   2       65.39       64.87      2.12 o 
   0  -7   2       10.61       10.83      1.18 o 
   1  -7   2       21.59       25.04      1.09 o 
   2  -7   2       41.33       42.84      2.64 o 
   3  -7   2       16.91       16.42      1.68 o 
  -9  -6   2       21.44       24.26      0.90 o 
  -8  -6   2       43.32       50.01      1.47 o 
  -7  -6   2       45.52       46.37      1.55 o 
  -6  -6   2        8.53        9.30      0.95 o 
  -5  -6   2        6.50        7.37      0.79 o 
  -4  -6   2        5.05        3.43      0.68 o 
  -3  -6   2       58.45       52.34      1.11 o 
  -2  -6   2       13.00       12.58      0.61 o 
  -1  -6   2        5.21        5.70      0.47 o 
   0  -6   2      110.72      115.69      9.89 o 
   1  -6   2        1.17        1.36      0.45 o 
   2  -6   2       10.03        9.16      0.70 o 
   3  -6   2       26.98       25.68      2.46 o 
   4  -6   2        5.46        4.37      0.45 o 
  -9  -5   2        9.28        9.44      0.71 o 
  -8  -5   2       92.19       92.64      2.57 o 
  -7  -5   2       90.35       97.25      2.79 o 
  -6  -5   2       46.21       45.39      1.57 o 
  -5  -5   2        1.09        1.71      0.66 o 
  -4  -5   2       12.09       14.24      0.89 o 
  -3  -5   2       14.01       20.23      0.65 o 
  -2  -5   2        0.12       -0.03      0.38 o 
  -1  -5   2       27.27       27.31      1.33 o 
   0  -5   2       24.38       30.34      0.77 o 
   1  -5   2      251.07      239.99     11.21 o 
   2  -5   2      180.37      192.45      4.76 o 
   3  -5   2        7.05        5.77      0.59 o 
   4  -5   2        0.98        1.14      0.53 o 
   5  -5   2        3.26        1.93      0.59 o 
  -9  -4   2       26.92       27.03      1.06 o 
  -8  -4   2       10.13        9.66      0.84 o 
  -7  -4   2       14.49       14.49      1.08 o 
  -6  -4   2      255.74      252.39      4.26 o 
  -5  -4   2        0.48       -0.66      0.77 o 
  -4  -4   2        8.61        6.69      0.63 o 
  -3  -4   2       27.65       22.77      0.60 o 
  -2  -4   2       86.72       96.83      2.87 o 
  -1  -4   2        5.14        7.05      0.73 o 
   0  -4   2       34.52       34.77      1.05 o 
   1  -4   2       33.34       33.70      2.26 o 
   2  -4   2      307.84      302.89     10.88 o 
   3  -4   2      237.86      235.96      9.50 o 
   4  -4   2       44.70       42.25      1.11 o 
   5  -4   2       20.34       17.51      1.12 o 
   6  -4   2        0.01       -0.14      0.63 o 
  -9  -3   2       20.50       21.64      0.92 o 
  -8  -3   2        4.53        5.57      0.77 o 
  -7  -3   2      102.65       98.65      2.82 o 
  -6  -3   2      342.79      305.73      4.61 o 
  -5  -3   2      196.96      186.07      3.21 o 
  -4  -3   2      240.86      247.66      3.23 o 
  -3  -3   2       70.37       76.90      1.55 o 
  -2  -3   2      472.47      479.40     10.31 o 
  -1  -3   2       92.62      102.34      1.54 o 
   0  -3   2      339.87      401.09     11.32 o 
   1  -3   2       36.11       34.71      0.74 o 
   2  -3   2      533.01      530.34     22.97 o 
   3  -3   2      361.21      351.22     18.99 o 
   4  -3   2     1402.63     1315.91     83.94 o 
   5  -3   2       31.03       27.57      1.38 o 
   6  -3   2       12.92       14.08      0.92 o 
   7  -3   2        8.27        8.22      0.63 o 
  -9  -2   2       75.67       91.24      2.27 o 
  -8  -2   2       40.70       39.93      1.42 o 
  -7  -2   2      424.37      428.41      5.67 o 
  -6  -2   2      168.84      165.62      3.35 o 
  -5  -2   2       19.85       21.77      0.89 o 
  -4  -2   2       45.55       41.42      1.16 o 
  -3  -2   2      839.68      814.88     20.20 o 
  -2  -2   2      324.67      353.42      6.65 o 
  -1  -2   2      823.00      808.11     30.50 o 
   0  -2   2       98.43       80.49      2.87 o 
   1  -2   2      329.97      328.26     17.28 o 
   2  -2   2      474.95      423.27     28.35 o 
   3  -2   2      410.25      377.88     23.80 o 
   4  -2   2      293.35      274.72     19.51 o 
   5  -2   2       95.15       82.69      2.30 o 
   6  -2   2        0.16        0.47      0.82 o 
   7  -2   2       16.02       17.35      0.89 o 
   8  -2   2       24.25       26.14      0.85 o 
  -9  -1   2       60.22       62.28      1.87 o 
  -8  -1   2      105.20      112.53      2.89 o 
  -7  -1   2      108.10      108.39      2.77 o 
  -6  -1   2       10.95       11.04      0.87 o 
  -5  -1   2        0.61        0.66      0.52 o 
  -4  -1   2        8.79       10.45      0.60 o 
  -3  -1   2      380.13      360.16      5.71 o 
  -2  -1   2       72.72       71.42      1.53 o 
  -1  -1   2      331.07      322.76     10.86 o 
   0  -1   2      466.33      419.54     13.77 o 
   1  -1   2      734.10      649.06     43.84 o 
   2  -1   2      240.30      187.05     10.87 o 
   3  -1   2      247.62      216.28     16.56 o 
   4  -1   2      380.17      338.30      4.12 o 
   5  -1   2       10.57       10.83      0.85 o 
   6  -1   2       29.23       32.28      1.30 o 
   7  -1   2        0.27        1.30      0.59 o 
   8  -1   2       25.11       24.62      0.98 o 
  -9   0   2       19.22       19.78      0.81 o 
  -8   0   2       35.11       35.56      1.22 o 
  -7   0   2       67.05       67.93      1.96 o 
  -6   0   2        3.28        3.49      0.60 o 
  -5   0   2       66.26       58.11      1.55 o 
  -4   0   2       25.12       21.68      0.74 o 
  -3   0   2       34.47       40.91      0.82 o 
  -2   0   2      496.12      467.06      2.36 o 
  -1   0   2      761.07      795.69     21.45 o 
   0   0   2     3746.82     4258.30    101.43 o 
   1   0   2      362.35      346.12     18.64 o 
   2   0   2     1382.31     1310.73     84.10 o 
   3   0   2      108.67       99.68      5.95 o 
   4   0   2      113.77      111.91      2.14 o 
   5   0   2        7.57        8.98      0.71 o 
   6   0   2        0.01        1.55      0.55 o 
   7   0   2        0.79        1.30      0.62 o 
   8   0   2        7.00        7.86      0.74 o 
   9   0   2       14.52       14.43      0.68 o 
  -8   1   2       29.80       29.61      1.09 o 
  -7   1   2        6.83        6.47      0.77 o 
  -6   1   2       15.34       14.58      0.90 o 
  -5   1   2       17.45       16.03      0.84 o 
  -4   1   2       67.03       69.65      1.23 o 
  -3   1   2       85.40      100.26      1.28 o 
  -2   1   2        2.89        3.37      0.30 o 
  -1   1   2        2.71        3.39      0.67 o 
   0   1   2     1317.08     1282.71     43.89 o 
   1   1   2     6687.14     7126.60    241.27 o 
   2   1   2      505.07      497.51     29.68 o 
   3   1   2      256.96      238.79      7.26 o 
   4   1   2        6.64        6.28      0.51 o 
   5   1   2        3.85        4.57      0.52 o 
   6   1   2        9.07       10.63      0.77 o 
   7   1   2        2.14        2.37      0.68 o 
   8   1   2       37.25       38.24      1.33 o 
   9   1   2       10.55        9.82      0.71 o 
  -8   2   2       15.98       15.74      0.73 o 
  -7   2   2        0.67        1.17      0.62 o 
  -6   2   2        2.86        3.16      0.60 o 
  -5   2   2        0.16        0.59      0.70 o 
  -4   2   2       47.76       43.09      0.94 o 
  -3   2   2        0.96        3.01      0.34 o 
  -2   2   2       34.31       37.80      0.77 o 
  -1   2   2       81.07       85.06      0.96 o 
   0   2   2     7047.43     8036.32    144.48 o 
   1   2   2        1.82        2.70      0.47 o 
   2   2   2     2812.28     2451.19     41.81 o 
   3   2   2      491.39      499.74      6.16 o 
   4   2   2      215.68      261.69      2.98 o 
   5   2   2        0.91        0.13      0.55 o 
   6   2   2        2.93        2.61      0.59 o 
   7   2   2       26.07       23.46      1.11 o 
   8   2   2       45.56       38.13      1.42 o 
   9   2   2        5.88        6.64      0.68 o 
  -7   3   2        1.69       -0.25      0.66 o 
  -6   3   2        0.35        0.06      0.87 o 
  -5   3   2       10.37       10.64      0.85 o 
  -4   3   2       12.95       10.07      1.15 o 
  -3   3   2       22.47       31.83      0.74 o 
  -2   3   2       53.39       68.21      2.22 o 
  -1   3   2      249.87      272.64      3.05 o 
   0   3   2      302.37      311.55      3.92 o 
   1   3   2     1862.24     1923.05     72.01 o 
   2   3   2       17.30       20.55      0.43 o 
   3   3   2       89.66       71.43      4.52 o 
   4   3   2      443.65      458.95      4.16 o 
   5   3   2       95.71      105.71      2.22 o 
   6   3   2        1.84        3.76      0.57 o 
   7   3   2        0.24        0.38      0.68 o 
   8   3   2       23.41       21.34      1.12 o 
   9   3   2        0.11       -0.28      0.81 o 
  10   3   2        5.77        6.48      0.54 o 
  -7   4   2       11.40       11.15      0.62 o 
  -6   4   2       15.48       13.15      0.87 o 
  -5   4   2        5.74        4.93      0.76 o 
  -4   4   2       21.53       20.73      0.78 o 
  -3   4   2       51.19       40.43     25.66 o 
  -2   4   2      309.28      358.49     10.62 o 
  -1   4   2      172.99      164.92      2.49 o 
   0   4   2        1.40        7.61      0.53 o 
   1   4   2      135.07       93.58      2.73 o 
   2   4   2     2870.83     2737.58     78.87 o 
   3   4   2        9.24       10.98      0.56 o 
   4   4   2        6.45        2.40      0.52 o 
   5   4   2      417.73      396.45      4.40 o 
   6   4   2        0.70       10.78      0.76 o 
   7   4   2        3.13        2.89      0.63 o 
   8   4   2        1.93        0.62      0.62 o 
   9   4   2        1.85        3.54      0.63 o 
  10   4   2       22.52       23.94      0.84 o 
  -6   5   2       30.16       28.06      0.98 o 
  -5   5   2        2.25        1.17      0.62 o 
  -4   5   2       10.12        5.67      0.54 o 
  -3   5   2       46.57       48.16      2.04 o 
  -2   5   2       94.96      121.54      5.53 o 
  -1   5   2       14.91       17.03      0.58 o 
   0   5   2      549.41      564.05      9.62 o 
   1   5   2     1147.08     1164.31     16.55 o 
   2   5   2      968.11      927.69     28.30 o 
   3   5   2       63.69       74.17      3.56 o 
   4   5   2        0.34        1.55      0.41 o 
   5   5   2      266.37      227.42      3.49 o 
   6   5   2       22.98       19.18      1.01 o 
   7   5   2       54.92       51.46      1.63 o 
   8   5   2        3.26        4.21      0.68 o 
   9   5   2        0.92        0.81      0.52 o 
  10   5   2        8.75       10.33      0.66 o 
  -5   6   2        5.91        5.66      0.60 o 
  -4   6   2        5.18        5.30      0.47 o 
  -3   6   2        0.84        3.49      0.48 o 
  -2   6   2        0.29        1.08      0.42 o 
  -1   6   2        0.11        0.90      0.45 o 
   0   6   2       31.18       20.04     11.04 o 
   1   6   2      513.81      477.92      6.26 o 
   2   6   2      788.85      839.43     41.21 o 
   3   6   2      268.21      254.57      9.66 o 
   4   6   2       33.15       31.97      1.08 o 
   5   6   2        0.21        0.54      0.54 o 
   6   6   2       82.18       81.82      2.49 o 
   7   6   2        0.00        0.70      0.84 o 
   8   6   2       27.81       25.35      1.20 o 
   9   6   2        0.25       -0.27      0.77 o 
  10   6   2        1.21        1.66      0.47 o 
  -4   7   2        1.65        1.70      0.36 o 
  -3   7   2       13.88       13.01      0.65 o 
  -2   7   2        0.08       -0.44      0.56 o 
  -1   7   2       16.14       14.10      0.64 o 
   0   7   2       14.47       15.51      0.83 o 
   1   7   2      190.26      188.19      2.41 o 
   2   7   2      241.93      264.25     10.18 o 
   3   7   2      283.05      293.98      8.32 o 
   4   7   2        4.61        3.81      0.68 o 
   5   7   2        1.84        2.01      0.66 o 
   6   7   2        8.05       10.83      0.92 o 
   7   7   2        7.17        8.75      0.87 o 
   8   7   2        6.60        7.51      0.81 o 
   9   7   2        0.05        0.11      0.66 o 
  10   7   2        2.16        1.72      0.49 o 
  -3   8   2        6.89        7.51      0.49 o 
  -2   8   2        1.04        0.96      0.46 o 
  -1   8   2        1.31        1.88      0.42 o 
   0   8   2       65.53       60.21      1.32 o 
   1   8   2       86.14       84.43      1.68 o 
   2   8   2      157.59      154.27      4.52 o 
   3   8   2       39.84       38.81      1.60 o 
   4   8   2       88.29       77.89      2.09 o 
   5   8   2       80.00       73.40      2.04 o 
   6   8   2        0.01       -0.51      0.87 o 
   7   8   2        5.14        4.74      0.77 o 
   8   8   2        8.36        8.81      0.87 o 
   9   8   2       45.32       45.41      1.27 o 
  -2   9   2       31.70       30.82      0.69 o 
  -1   9   2       12.93       13.05      0.99 o 
   0   9   2       23.17       23.36      0.93 o 
   1   9   2       35.99       36.30      0.95 o 
   2   9   2        0.12       -0.61      0.61 o 
   3   9   2       37.19       33.95      1.00 o 
   4   9   2       43.88       37.55      1.42 o 
   5   9   2        8.41        6.91      0.79 o 
   6   9   2        4.80        6.44      0.74 o 
   7   9   2        2.40        4.54      0.62 o 
   8   9   2       34.92       39.60      1.27 o 
   9   9   2        9.97       12.95      0.66 o 
   0  10   2        2.27        1.57      0.32 o 
   1  10   2        0.42        0.74      0.51 o 
   2  10   2        2.78        2.72      0.40 o 
   3  10   2        2.05        1.16      0.92 o 
   4  10   2        2.72        2.42      0.62 o 
   5  10   2        0.63        1.11      0.51 o 
   6  10   2        0.37       -0.27      0.77 o 
   7  10   2        0.18       -0.43      0.62 o 
   8  10   2        0.44        1.03      0.43 o 
   3  11   2       11.68       10.42      0.45 o 
   4  11   2        0.20       -0.22      0.55 o 
   5  11   2        4.59        3.65      0.52 o 
   6  11   2        1.59        1.31      0.44 o 
  -5  -9   3       19.58       18.46      0.79 o 
  -4  -9   3        0.14        0.33      0.55 o 
  -3  -9   3        0.28       -0.22      0.38 o 
  -2  -9   3       10.03        9.65      0.42 o 
  -7  -8   3        0.44        0.36      0.60 o 
  -6  -8   3        1.32        1.39      0.54 o 
  -5  -8   3        4.61        5.22      0.66 o 
  -4  -8   3        0.30       -0.35      0.68 o 
  -3  -8   3       34.13       31.59      0.89 o 
  -2  -8   3       91.85       91.23      1.70 o 
  -1  -8   3       31.27       29.54      0.78 o 
   0  -8   3       51.98       49.11      1.06 o 
   1  -8   3        1.53        1.69      0.29 o 
  -8  -7   3        7.31        7.99      0.63 o 
  -7  -7   3       10.96       10.19      0.84 o 
  -6  -7   3       10.56        9.95      0.81 o 
  -5  -7   3       37.94       38.06      1.38 o 
  -4  -7   3       70.95       67.29      2.03 o 
  -3  -7   3      373.26      361.05      5.03 o 
  -2  -7   3       86.78       87.78      1.83 o 
  -1  -7   3       54.13       51.02      2.01 o 
   0  -7   3       23.20       22.02      1.87 o 
   1  -7   3        1.06        1.11      0.48 o 
   2  -7   3        0.03        0.86      0.34 o 
  -8  -6   3        2.54        3.45      0.60 o 
  -7  -6   3        2.70        2.97      0.65 o 
  -6  -6   3       41.67       39.63      1.42 o 
  -5  -6   3      108.66      104.83      2.85 o 
  -4  -6   3       45.64       40.18      1.46 o 
  -3  -6   3       65.67       65.70      1.39 o 
  -2  -6   3        0.26        0.06      1.29 o 
  -1  -6   3       16.35       15.22      1.08 o 
   0  -6   3       67.15       66.25      4.75 o 
   1  -6   3       38.21       36.66      1.23 o 
   2  -6   3        0.58        0.12      0.51 o 
   3  -6   3        2.01        2.46      0.44 o 
   4  -6   3       11.80       11.45      0.48 o 
  -9  -5   3       11.32       13.08      0.71 o 
  -8  -5   3        0.07        0.63      0.57 o 
  -7  -5   3        4.44        4.41      0.77 o 
  -6  -5   3       64.12       62.54      1.82 o 
  -5  -5   3      118.89      120.10      2.92 o 
  -4  -5   3      207.69      208.04      3.77 o 
  -3  -5   3       44.12       37.86      1.32 o 
  -2  -5   3        0.63        0.17      0.43 o 
  -1  -5   3       50.74       47.08      1.03 o 
   0  -5   3       38.68       39.13      0.92 o 
   1  -5   3       23.82       24.46      1.87 o 
   2  -5   3      148.41      150.09      5.05 o 
   3  -5   3        6.70        7.29      0.56 o 
   4  -5   3       29.49       31.11      1.23 o 
   5  -5   3       37.13       38.01      1.19 o 
  -9  -4   3       13.02       14.62      0.79 o 
  -8  -4   3        5.96        6.42      0.79 o 
  -7  -4   3       17.20       19.25      1.08 o 
  -6  -4   3       93.23       88.86      2.63 o 
  -5  -4   3      182.35      161.98      3.32 o 
  -4  -4   3      219.15      225.27      3.58 o 
  -3  -4   3      257.87      252.00      2.53 o 
  -2  -4   3        0.62        0.98      0.28 o 
  -1  -4   3       96.58      108.39      2.59 o 
   0  -4   3       12.46       14.02      0.52 o 
   1  -4   3       24.44       32.27      1.12 o 
   2  -4   3        0.85        0.24      0.58 o 
   3  -4   3       90.43       89.46      5.92 o 
   4  -4   3       27.23       25.66      1.52 o 
   5  -4   3       80.21       84.75      2.42 o 
   6  -4   3       43.36       44.21      1.22 o 
  -9  -3   3       17.03       17.51      0.78 o 
  -8  -3   3       59.06       52.16      1.50 o 
  -7  -3   3        8.96        9.03      0.92 o 
  -6  -3   3      203.21      193.52      3.77 o 
  -5  -3   3      321.07      321.29      4.45 o 
  -4  -3   3      322.60      297.89      3.88 o 
  -3  -3   3       21.55       18.90      0.54 o 
  -2  -3   3       33.84       30.99      1.85 o 
  -1  -3   3       55.65       73.34      1.18 o 
   0  -3   3       78.67       81.96      4.15 o 
   1  -3   3        1.04        0.69      0.35 o 
   2  -3   3       39.36       46.72      4.88 o 
   3  -3   3      157.49      154.17     14.61 o 
   4  -3   3       72.37       75.99      4.17 o 
   5  -3   3        0.32        0.51      0.71 o 
   6  -3   3       40.50       43.31      1.35 o 
   7  -3   3       12.65       12.75      0.68 o 
  -9  -2   3       28.67       29.94      1.03 o 
  -8  -2   3       27.85       27.66      1.14 o 
  -7  -2   3       43.35       43.12      1.50 o 
  -6  -2   3        0.48        0.73      0.92 o 
  -5  -2   3      257.08      243.43      3.79 o 
  -4  -2   3      571.34      561.10      5.24 o 
  -3  -2   3       54.41       90.93      4.90 o 
  -2  -2   3       44.14       40.08      1.82 o 
  -1  -2   3       36.82       45.61      0.85 o 
   0  -2   3      256.42      285.15     15.23 o 
   1  -2   3      335.79      376.30     17.04 o 
   2  -2   3      103.84       95.54      4.09 o 
   3  -2   3        1.85        2.09      0.38 o 
   4  -2   3       95.16       94.12      7.85 o 
   5  -2   3        1.23        2.37      0.79 o 
   6  -2   3        2.75        2.32      0.68 o 
   7  -2   3        5.02        5.47      0.60 o 
  -9  -1   3        0.25        0.63      0.44 o 
  -8  -1   3       21.98       24.68      1.12 o 
  -7  -1   3       13.12       14.12      1.03 o 
  -6  -1   3      127.54      129.27      3.01 o 
  -5  -1   3       61.14       43.11      1.30 o 
  -4  -1   3      106.92       98.37      2.16 o 
  -3  -1   3      747.66      696.25     14.25 o 
  -2  -1   3      475.21      519.69      9.83 o 
  -1  -1   3       38.20       52.74      2.71 o 
   0  -1   3       13.87       18.49      0.84 o 
   1  -1   3     1125.87     1204.12     66.33 o 
   2  -1   3     1717.87     1839.55    108.91 o 
   3  -1   3      147.79      124.03     13.02 o 
   4  -1   3       27.32       25.16      1.01 o 
   5  -1   3       76.07       75.46      2.12 o 
   6  -1   3      517.45      533.34      6.48 o 
   7  -1   3        7.97        6.29      0.79 o 
   8  -1   3       11.07       10.63      0.70 o 
  -9   0   3       11.12       13.73      0.68 o 
  -8   0   3        0.04       -0.16      0.77 o 
  -7   0   3       19.30       19.21      1.12 o 
  -6   0   3       36.25       38.95      1.31 o 
  -5   0   3      360.25      323.15      4.31 o 
  -4   0   3      244.73      206.41      3.09 o 
  -3   0   3      594.94      511.65      3.10 o 
  -2   0   3     1793.65     1789.33      6.11 o 
  -1   0   3       16.65       23.46      0.45 o 
   0   0   3      144.55      126.02      1.55 o 
   1   0   3        0.37        0.67      0.22 o 
   2   0   3     1413.99     1584.59    103.12 o 
   3   0   3      209.45      231.16     14.59 o 
   4   0   3        1.54        1.49      0.44 o 
   5   0   3      174.17      153.91      3.05 o 
   6   0   3      312.50      298.91      4.65 o 
   7   0   3      158.65      161.92      3.44 o 
   8   0   3       21.57       21.90      1.01 o 
  -8   1   3        2.66        2.48      0.54 o 
  -7   1   3        6.39        4.67      0.70 o 
  -6   1   3       80.43       78.23      2.15 o 
  -5   1   3      112.56       95.55      2.47 o 
  -4   1   3      202.86      195.54      2.16 o 
  -3   1   3      304.13      277.86      2.80 o 
  -2   1   3       67.71       60.91      0.95 o 
  -1   1   3       93.61       89.96      0.96 o 
   0   1   3      905.74      852.13     40.51 o 
   1   1   3      199.75      228.25      3.97 o 
   2   1   3      448.99      508.29     32.92 o 
   3   1   3      176.06      186.77     11.68 o 
   4   1   3       67.46       83.89      1.87 o 
   5   1   3       60.36       51.13      1.49 o 
   6   1   3      264.73      263.52      4.19 o 
   7   1   3      104.05      102.61      2.77 o 
   8   1   3       94.78       98.86      2.66 o 
   9   1   3        9.04        8.11      0.60 o 
  -8   2   3        1.86        1.82      0.51 o 
  -7   2   3        2.75        2.86      0.59 o 
  -6   2   3       34.52       38.41      1.35 o 
  -5   2   3      188.77      192.01      3.61 o 
  -4   2   3      123.03      131.56      1.87 o 
  -3   2   3      472.04      467.67      3.21 o 
  -2   2   3      411.11      426.46      3.02 o 
  -1   2   3      283.31      295.07      4.43 o 
   0   2   3        0.53        5.58      0.30 o 
   1   2   3      453.54      519.79      5.16 o 
   2   2   3        3.47        4.98      0.29 o 
   3   2   3      132.77      172.96      8.34 o 
   4   2   3       23.59       16.92      0.73 o 
   5   2   3       58.56       42.62      1.27 o 
   6   2   3      198.42      184.10      3.39 o 
   7   2   3      109.45      108.89      2.84 o 
   8   2   3       53.61       52.53      1.55 o 
   9   2   3       38.02       39.27      1.17 o 
  -7   3   3        0.77        0.00      0.74 o 
  -6   3   3       36.90       35.58      1.33 o 
  -5   3   3       46.44       42.03      1.38 o 
  -4   3   3      136.38      125.94      2.00 o 
  -3   3   3        9.69        8.61      0.47 o 
  -2   3   3      848.80      869.80      9.31 o 
  -1   3   3      243.70      245.34      6.28 o 
   0   3   3      816.39      875.65     27.87 o 
   1   3   3     1259.81     1286.80     62.21 o 
   2   3   3        0.89        1.96      0.26 o 
   3   3   3      250.24      242.01      7.50 o 
   4   3   3       35.52       38.23      1.06 o 
   5   3   3      155.83      164.77      2.78 o 
   6   3   3       98.05       99.99      2.44 o 
   7   3   3       40.73       43.12      1.41 o 
   8   3   3       69.12       69.36      2.01 o 
   9   3   3       65.03       62.87      1.77 o 
  10   3   3        6.25        7.09      0.51 o 
  -7   4   3        5.38        4.90      0.49 o 
  -6   4   3       15.08       14.98      0.87 o 
  -5   4   3       34.26       30.70      1.30 o 
  -4   4   3       25.54       22.79      2.47 o 
  -3   4   3       66.25       56.69     33.60 o 
  -2   4   3      392.24      433.99      3.35 o 
  -1   4   3      431.56      445.22      2.99 o 
   0   4   3     2098.55     2418.63     24.28 o 
   1   4   3       63.54       54.11      3.46 o 
   2   4   3     1130.45     1202.44     61.94 o 
   3   4   3       92.75      122.10      9.62 o 
   4   4   3     1895.14     1793.12     10.12 o 
   5   4   3      185.38      191.59      3.08 o 
   6   4   3        5.84        3.81      0.65 o 
   7   4   3       41.08       40.24      1.38 o 
   8   4   3       49.03       49.12      1.52 o 
   9   4   3       12.81       14.17      0.90 o 
  10   4   3        1.37        1.50      0.46 o 
  -6   5   3        8.84        8.89      0.68 o 
  -5   5   3        0.08        0.19      0.73 o 
  -4   5   3        7.15        7.58      0.54 o 
  -3   5   3      117.47      113.48      2.07 o 
  -2   5   3       58.89       60.05      1.23 o 
  -1   5   3        8.57        6.35      0.43 o 
   0   5   3       66.80       54.96      2.51 o 
   1   5   3        5.87        8.29      0.43 o 
   2   5   3       72.44      105.04      5.45 o 
   3   5   3        0.14        0.60      0.33 o 
   4   5   3       60.27       70.33      1.81 o 
   5   5   3       99.94       74.46      2.11 o 
   6   5   3      150.58      145.52      3.11 o 
   7   5   3       15.87       17.40      1.06 o 
   8   5   3       11.39       12.29      0.95 o 
   9   5   3        2.11        4.33      0.63 o 
  10   5   3        0.05       -0.14      0.47 o 
  -5   6   3        1.26        1.41      0.51 o 
  -4   6   3        1.91        3.07      0.49 o 
  -3   6   3        0.29        0.76      0.87 o 
  -2   6   3       43.40       42.48      1.16 o 
  -1   6   3       32.04       24.06      1.05 o 
   0   6   3       87.85       72.40     47.51 o 
   1   6   3       13.85       17.32      0.61 o 
   2   6   3      442.20      408.36     17.94 o 
   3   6   3       12.88       15.10      0.55 o 
   4   6   3       77.88       81.69      2.04 o 
   5   6   3        0.16        0.38      0.55 o 
   6   6   3      123.92      120.69      2.98 o 
   7   6   3      140.57      140.80      3.27 o 
   8   6   3        8.44        8.02      0.87 o 
   9   6   3        3.48        4.60      0.66 o 
  10   6   3        4.38        4.86      0.54 o 
  -4   7   3       13.11       11.65      0.55 o 
  -3   7   3        0.56        0.58      0.53 o 
  -2   7   3        5.34        2.98      0.51 o 
  -1   7   3       93.16       85.71      1.80 o 
   0   7   3      111.99      118.14      2.02 o 
   1   7   3      102.54       90.02      1.68 o 
   2   7   3        5.07        6.42      0.54 o 
   3   7   3       11.35       14.94      0.74 o 
   4   7   3       21.57       18.48      1.01 o 
   5   7   3       24.99       24.48      1.09 o 
   6   7   3        0.83        0.90      0.70 o 
   7   7   3        0.13        0.65      0.93 o 
   8   7   3       46.91       51.21      1.57 o 
   9   7   3       10.78       10.20      0.78 o 
  10   7   3        4.01        4.81      0.49 o 
  -3   8   3        9.37        9.20      0.47 o 
  -2   8   3        6.02        6.36      0.59 o 
  -1   8   3        5.05        7.84      1.50 o 
   0   8   3       37.17       39.51      2.38 o 
   1   8   3       68.03       72.22      1.43 o 
   2   8   3       25.45       26.74      0.85 o 
   3   8   3       12.10       11.48      0.64 o 
   4   8   3       53.01       50.71      1.60 o 
   5   8   3       20.39       19.36      1.04 o 
   6   8   3        6.05        7.72      0.87 o 
   7   8   3        7.37        8.97      0.85 o 
   8   8   3        2.77        0.70      0.70 o 
   9   8   3        7.42       10.64      0.77 o 
  -2   9   3        6.48        5.78      0.38 o 
  -1   9   3       18.87       17.48      0.68 o 
   0   9   3        7.51        8.14      0.61 o 
   1   9   3       23.94       26.87      0.85 o 
   2   9   3       28.29       27.97      1.07 o 
   3   9   3        0.82        1.45      0.47 o 
   4   9   3       51.23       50.47      1.57 o 
   5   9   3       30.83       31.63      1.27 o 
   6   9   3        0.89        1.03      0.68 o 
   7   9   3        0.08       -0.82      0.82 o 
   8   9   3       10.71        9.55      0.79 o 
   9   9   3        0.59       -0.14      0.63 o 
   0  10   3       27.92       27.02      0.69 o 
   1  10   3       40.53       42.44      0.87 o 
   2  10   3        3.58        4.33      0.57 o 
   3  10   3        0.02        0.26      0.49 o 
   4  10   3       10.07       11.10      0.89 o 
   5  10   3        0.09        0.70      0.76 o 
   6  10   3       12.84       16.24      0.93 o 
   7  10   3        5.14        4.76      0.71 o 
   8  10   3        1.92        1.63      0.51 o 
   2  11   3        0.03        0.34      0.31 o 
   3  11   3        1.56        1.97      0.34 o 
   4  11   3        0.27        0.05      0.57 o 
   5  11   3       10.50       13.81      0.73 o 
   6  11   3       25.86       28.85      0.98 o 
  -6  -8   4        4.09        5.22      0.51 o 
  -5  -8   4       11.88       11.72      0.73 o 
  -4  -8   4       48.97       47.03      1.39 o 
  -3  -8   4        4.86        5.41      1.01 o 
  -2  -8   4        4.52        4.67      0.87 o 
  -1  -8   4       18.52       21.61      1.12 o 
  -7  -7   4       19.52       19.46      0.85 o 
  -6  -7   4        1.14       -0.74      0.79 o 
  -5  -7   4       12.25       10.12      0.82 o 
  -4  -7   4        0.29        0.43      0.74 o 
  -3  -7   4       22.72       24.22      0.84 o 
  -2  -7   4       10.57       10.54      0.85 o 
  -1  -7   4        4.97        5.67      0.51 o 
   0  -7   4        8.22       10.95      1.41 o 
   1  -7   4        9.21       10.99      0.49 o 
   2  -7   4        0.11        0.12      0.51 o 
  -8  -6   4       24.08       23.13      0.87 o 
  -7  -6   4       43.14       46.75      1.39 o 
  -6  -6   4        0.15        0.63      0.70 o 
  -5  -6   4        8.91        8.46      0.87 o 
  -4  -6   4        0.13       -0.81      0.81 o 
  -3  -6   4       13.56       13.97      0.74 o 
  -2  -6   4      130.32      125.16      3.01 o 
  -1  -6   4       10.01        9.65      0.92 o 
   0  -6   4        0.13        0.12      0.54 o 
   1  -6   4       10.53       10.37      0.61 o 
   2  -6   4       55.61       54.19      3.75 o 
   3  -6   4        2.82        3.39      0.82 o 
  -8  -5   4       13.62       14.47      0.84 o 
  -7  -5   4       35.64       37.00      1.35 o 
  -6  -5   4      118.02      118.11      3.08 o 
  -5  -5   4      210.21      194.63      3.88 o 
  -4  -5   4       60.86       53.64      1.65 o 
  -3  -5   4      164.43      155.11      2.34 o 
  -2  -5   4       18.47       16.15      0.69 o 
  -1  -5   4      135.88      132.78      6.10 o 
   0  -5   4       15.88       17.83      0.73 o 
   1  -5   4      148.67      143.17      6.30 o 
   2  -5   4       40.92       39.81      2.56 o 
   3  -5   4       18.14       18.81      0.96 o 
   4  -5   4       11.65       11.75      0.54 o 
  -9  -4   4        4.43        6.64      0.52 o 
  -8  -4   4        5.80        6.63      0.63 o 
  -7  -4   4       74.60       73.35      2.08 o 
  -6  -4   4      146.76      141.90      3.38 o 
  -5  -4   4      171.03      157.55      3.43 o 
  -4  -4   4       65.42       71.27      1.90 o 
  -3  -4   4       13.32       11.26      0.55 o 
  -2  -4   4        0.27       -0.47      0.47 o 
  -1  -4   4       41.56       47.38      2.11 o 
   0  -4   4        8.55        8.32      0.52 o 
   1  -4   4       82.37       80.02      6.42 o 
   2  -4   4      106.32       94.21      7.30 o 
   3  -4   4       71.97       74.59      3.19 o 
   4  -4   4       13.67       12.13      1.07 o 
   5  -4   4       12.56       13.52      0.79 o 
  -9  -3   4        1.18        0.32      0.46 o 
  -8  -3   4       20.61       20.54      1.00 o 
  -7  -3   4       69.65       75.58      2.09 o 
  -6  -3   4      149.75      140.50      3.32 o 
  -5  -3   4      260.35      257.96      4.28 o 
  -4  -3   4       45.23       45.09      1.28 o 
  -3  -3   4       18.09       16.52      0.59 o 
  -2  -3   4       15.46       18.30      0.98 o 
  -1  -3   4        9.27       16.97      0.55 o 
   0  -3   4        4.83        2.64      0.35 o 
   1  -3   4      102.74      102.54      4.38 o 
   2  -3   4      172.90      156.68     11.29 o 
   3  -3   4      189.63      199.53     14.34 o 
   4  -3   4      278.45      262.60     23.37 o 
   5  -3   4       21.20       21.77      1.08 o 
   6  -3   4        6.93        7.53      0.66 o 
  -9  -2   4       14.25       15.31      0.73 o 
  -8  -2   4       15.04       15.33      0.87 o 
  -7  -2   4       66.36       69.26      1.95 o 
  -6  -2   4      230.09      213.81      4.05 o 
  -5  -2   4       95.81       82.55      2.39 o 
  -4  -2   4      133.41      120.31      2.57 o 
  -3  -2   4        2.68        1.48      0.31 o 
  -2  -2   4      152.06      186.57      5.42 o 
  -1  -2   4      509.45      558.26     21.32 o 
   0  -2   4       66.54       87.35      2.96 o 
   1  -2   4       63.70      110.54      3.58 o 
   2  -2   4      113.69      112.40      6.00 o 
   3  -2   4      135.01      141.08     17.06 o 
   4  -2   4      365.26      379.76     33.87 o 
   5  -2   4      449.64      433.73      5.88 o 
   6  -2   4       14.69       15.82      1.00 o 
   7  -2   4        1.02        0.89      0.43 o 
  -9  -1   4       20.28       19.68      0.71 o 
  -8  -1   4       42.60       44.55      1.31 o 
  -7  -1   4      143.78      137.89      3.19 o 
  -6  -1   4      477.94      473.96      6.00 o 
  -5  -1   4      114.58       97.83      2.57 o 
  -4  -1   4        2.50       21.84      0.95 o 
  -3  -1   4       97.25      130.81      1.61 o 
  -2  -1   4      244.70      270.42     12.82 o 
  -1  -1   4      195.36      235.47      5.71 o 
   0  -1   4       10.78        4.51      0.30 o 
   1  -1   4       84.26       85.58      3.74 o 
   2  -1   4      114.20      105.29      9.70 o 
   3  -1   4      237.05      237.97     17.12 o 
   4  -1   4      828.87      753.47      7.27 o 
   5  -1   4       35.61       36.80      1.47 o 
   6  -1   4       51.32       54.00      1.60 o 
   7  -1   4        4.97        5.61      0.66 o 
   8  -1   4       24.00       26.54      0.85 o 
  -8   0   4       14.48       11.66      0.79 o 
  -7   0   4      429.62      448.12      5.72 o 
  -6   0   4      179.17      172.27      3.56 o 
  -5   0   4       25.69       19.57      0.97 o 
  -4   0   4       27.17       17.36      0.84 o 
  -3   0   4     1095.82     1307.02      9.73 o 
  -2   0   4      836.93      997.16     12.93 o 
  -1   0   4        7.56        9.37      0.36 o 
   0   0   4       14.05       13.85      0.43 o 
   1   0   4      507.51      652.73     45.46 o 
   2   0   4      304.65      321.60     25.93 o 
   3   0   4       19.34       21.92      1.26 o 
   4   0   4      230.90      210.61      3.42 o 
   5   0   4        1.47        0.38      0.90 o 
   6   0   4        0.29        0.71      0.92 o 
   7   0   4       13.22       14.88      0.96 o 
   8   0   4        1.00        0.52      0.71 o 
  -8   1   4        0.48        0.35      0.70 o 
  -7   1   4       25.52       23.78      1.17 o 
  -6   1   4       93.41       92.76      2.65 o 
  -5   1   4      123.96      116.11      2.81 o 
  -4   1   4      168.46      146.64      2.42 o 
  -3   1   4       54.24       46.79      0.90 o 
  -2   1   4        0.16        0.64      0.45 o 
  -1   1   4      712.21      808.01     28.42 o 
   0   1   4       93.62      116.66      3.11 o 
   1   1   4      176.96      201.66      5.80 o 
   2   1   4      225.54      286.83     19.00 o 
   3   1   4      312.50      340.02     32.93 o 
   4   1   4      222.20      220.97      3.25 o 
   5   1   4       60.18       53.01      1.65 o 
   6   1   4      163.00      167.81      3.49 o 
   7   1   4        0.04       -0.81      0.81 o 
   8   1   4       11.42       10.96      0.85 o 
   9   1   4        3.34        3.10      0.51 o 
  -8   2   4        1.64        2.12      0.41 o 
  -7   2   4        6.32        5.98      0.71 o 
  -6   2   4        1.93        1.44      0.66 o 
  -5   2   4      398.97      400.85      5.32 o 
  -4   2   4      432.04      395.27      3.43 o 
  -3   2   4        6.56        4.93      0.38 o 
  -2   2   4        0.87        1.99      0.28 o 
  -1   2   4      412.07      407.59      3.20 o 
   0   2   4      776.61      807.55     41.03 o 
   1   2   4       59.18       81.46      3.82 o 
   2   2   4       39.02       51.68      1.89 o 
   3   2   4       14.49       12.64      1.38 o 
   4   2   4      729.26      673.32      5.72 o 
   5   2   4      273.43      280.21      3.92 o 
   6   2   4       98.42       95.28      2.50 o 
   7   2   4        0.13        0.54      0.81 o 
   8   2   4       20.60       20.88      1.14 o 
   9   2   4       17.42       18.97      0.82 o 
  -7   3   4       18.52       17.32      0.87 o 
  -6   3   4       39.87       41.28      1.39 o 
  -5   3   4       43.65       44.83      1.47 o 
  -4   3   4       76.11       77.70      1.64 o 
  -3   3   4      155.05      171.21      2.16 o 
  -2   3   4        4.04        2.40      0.47 o 
  -1   3   4        0.03       -0.10      0.36 o 
   0   3   4        2.78        0.91      0.27 o 
   1   3   4       54.56       57.90      3.43 o 
   2   3   4        4.42        1.53      0.37 o 
   3   3   4       34.66       37.42      2.87 o 
   4   3   4      217.34      228.43      3.10 o 
   5   3   4      343.77      336.87      4.17 o 
   6   3   4      231.91      245.12      3.96 o 
   7   3   4       15.41       14.17      0.93 o 
   8   3   4       15.00       16.81      0.96 o 
   9   3   4       12.92       10.28      0.79 o 
  -7   4   4       16.45       16.66      0.70 o 
  -6   4   4       42.16       43.37      1.31 o 
  -5   4   4       39.75       45.24      1.47 o 
  -4   4   4       65.76       68.49      1.39 o 
  -3   4   4        0.24        0.36      0.49 o 
  -2   4   4       29.95       40.85      0.86 o 
  -1   4   4       22.01       19.65      0.55 o 
   0   4   4      133.72      113.43      3.31 o 
   1   4   4       30.33       39.89      2.43 o 
   2   4   4        0.71        2.15      0.26 o 
   3   4   4      116.30      111.35     10.46 o 
   4   4   4      101.17       76.12      1.90 o 
   5   4   4      440.06      467.41      5.07 o 
   6   4   4      222.70      213.04      3.64 o 
   7   4   4       44.40       48.31      1.50 o 
   8   4   4        6.25        6.71      0.84 o 
   9   4   4        3.71        3.15      0.70 o 
  10   4   4        7.53        8.24      0.57 o 
  -6   5   4       45.89       46.72      1.28 o 
  -5   5   4       37.89       38.84      1.31 o 
  -4   5   4       14.01       16.17      0.67 o 
  -3   5   4        5.65        6.32      0.55 o 
  -2   5   4        1.08        1.94      0.47 o 
  -1   5   4       57.16       55.24      1.23 o 
   0   5   4       69.92       76.56      2.54 o 
   1   5   4      285.92      284.09     11.36 o 
   2   5   4      111.52      106.49      7.00 o 
   3   5   4      192.64      222.96     23.83 o 
   4   5   4      204.60      193.52      3.05 o 
   5   5   4      225.84      238.62      3.71 o 
   6   5   4      201.19      208.00      3.67 o 
   7   5   4       38.33       39.30      1.42 o 
   8   5   4        4.30        8.52      0.85 o 
   9   5   4        4.11        4.00      0.66 o 
  10   5   4        7.92       10.79      0.60 o 
  -5   6   4       26.91       25.41      0.98 o 
  -4   6   4       16.36       16.29      0.65 o 
  -3   6   4        1.40        3.75      0.50 o 
  -2   6   4       59.06       68.65      1.42 o 
  -1   6   4        1.84        3.26      0.46 o 
   0   6   4        3.01        3.53      0.43 o 
   1   6   4      216.20      222.98     11.15 o 
   2   6   4     1499.13     1598.06     94.68 o 
   3   6   4      278.15      279.26     30.09 o 
   4   6   4      183.24      169.18      2.97 o 
   5   6   4      106.37       93.46      2.54 o 
   6   6   4       24.49       26.83      1.20 o 
   7   6   4       25.89       24.16      1.27 o 
   8   6   4       17.06       16.02      0.93 o 
   9   6   4        0.31        0.05      0.70 o 
  10   6   4        9.98       12.64      0.60 o 
  -4   7   4        7.99        7.33      0.61 o 
  -3   7   4       19.35       17.52      0.71 o 
  -2   7   4        1.61        2.71      0.61 o 
  -1   7   4       29.48       29.79      1.16 o 
   0   7   4       17.21       21.57      0.74 o 
   1   7   4      145.43      146.77      3.71 o 
   2   7   4      365.53      395.07     18.96 o 
   3   7   4       76.52       84.74      5.08 o 
   4   7   4       44.16       36.06      1.30 o 
   5   7   4        1.13        0.30      0.79 o 
   6   7   4        1.30        0.55      0.84 o 
   7   7   4        0.69        0.57      0.65 o 
   8   7   4        0.18        0.19      0.76 o 
   9   7   4        1.56        1.55      0.49 o 
  10   7   4        2.16        2.42      0.46 o 
  -3   8   4        6.75        6.90      0.45 o 
  -2   8   4        3.14        3.15      0.45 o 
  -1   8   4        0.14       -0.66      0.66 o 
   0   8   4       33.71       30.13      0.91 o 
   1   8   4       23.98       21.45      0.82 o 
   2   8   4       24.07       25.95      0.89 o 
   3   8   4       18.17       18.59      2.15 o 
   4   8   4      204.67      189.42      3.67 o 
   5   8   4       31.77       27.79      1.20 o 
   6   8   4        7.56        4.90      0.87 o 
   7   8   4        4.14        3.05      0.71 o 
   8   8   4        8.56        9.06      0.85 o 
   9   8   4        8.53        7.56      0.66 o 
  -2   9   4        0.03        0.54      0.31 o 
  -1   9   4        3.54        3.47      0.41 o 
   0   9   4        2.97        3.05      0.45 o 
   1   9   4       41.90       38.10      1.97 o 
   2   9   4       26.32       27.23      2.18 o 
   3   9   4       37.27       31.02      0.88 o 
   4   9   4        6.07        6.58      0.81 o 
   5   9   4       31.24       26.84      1.19 o 
   6   9   4        5.22        4.02      0.70 o 
   7   9   4        0.10       -0.59      0.77 o 
   8   9   4        1.63        1.27      0.52 o 
   9   9   4        3.16        4.46      0.54 o 
   0  10   4        0.02        0.22      0.74 o 
   1  10   4        0.05        0.17      0.49 o 
   2  10   4       15.72       15.60      0.65 o 
   3  10   4       17.79       18.80      1.72 o 
   4  10   4       18.90       17.54      1.03 o 
   5  10   4        9.59        9.58      0.89 o 
   6  10   4        1.85        2.42      0.65 o 
   7  10   4        5.23        5.82      0.66 o 
   8  10   4        0.27        0.00      0.55 o 
   2  11   4        0.90        0.86      0.52 o 
   3  11   4        6.80        7.32      0.44 o 
   4  11   4       17.07       16.26      0.81 o 
   5  11   4        1.26        2.13      0.47 o 
   6  11   4        3.68        2.81      0.59 o 
   7  11   4        0.82        0.44      0.55 o 
  -6  -7   5        0.02       -0.27      0.51 o 
  -5  -7   5        2.73        2.10      0.52 o 
  -4  -7   5        8.23        8.45      0.70 o 
  -3  -7   5       43.09       44.38      1.31 o 
  -2  -7   5       52.07       52.04      1.71 o 
  -1  -7   5       34.42       34.18      2.68 o 
   0  -7   5       29.09       28.35      0.67 o 
  -7  -6   5        6.00        4.08      0.57 o 
  -6  -6   5       49.89       49.89      1.58 o 
  -5  -6   5        0.45       -0.06      0.81 o 
  -4  -6   5        1.30        1.25      0.57 o 
  -3  -6   5       94.35       93.22      1.85 o 
  -2  -6   5      286.36      296.36      9.33 o 
  -1  -6   5      128.89      132.48      6.55 o 
   0  -6   5       35.59       36.92      2.80 o 
   1  -6   5        0.98        1.94      0.38 o 
   2  -6   5        1.59        2.30      0.35 o 
  -8  -5   5        0.07        0.93      0.38 o 
  -7  -5   5        0.39       -0.74      0.74 o 
  -6  -5   5        5.34        5.72      0.71 o 
  -5  -5   5        0.45        0.54      0.81 o 
  -4  -5   5        5.76        5.68      0.74 o 
  -3  -5   5      307.72      310.46      5.11 o 
  -2  -5   5       76.72       80.05      2.88 o 
  -1  -5   5       64.99       58.91      1.30 o 
   0  -5   5       92.29       94.47      5.25 o 
   1  -5   5        5.72        3.79      0.51 o 
   2  -5   5        1.81        3.15      0.76 o 
   3  -5   5        1.08        2.35      1.03 o 
   4  -5   5        1.22        1.66      0.29 o 
  -8  -4   5        6.47        5.99      0.57 o 
  -7  -4   5        0.02       -0.60      0.73 o 
  -6  -4   5       35.29       32.95      1.33 o 
  -5  -4   5       34.21       37.14      1.42 o 
  -4  -4   5        8.32        7.84      0.79 o 
  -3  -4   5        1.22        2.45      0.48 o 
  -2  -4   5       75.73       65.81      3.26 o 
  -1  -4   5       33.34       37.63      1.11 o 
   0  -4   5       90.36       96.91      5.84 o 
   1  -4   5       67.90       64.41      2.65 o 
   2  -4   5       32.08       27.23      2.67 o 
   3  -4   5        0.05       -0.44      0.50 o 
   4  -4   5        4.82        6.17      0.85 o 
   5  -4   5        0.20        0.63      0.41 o 
  -8  -3   5       26.14       28.42      1.03 o 
  -7  -3   5        6.43        6.07      0.71 o 
  -6  -3   5        0.19        0.14      0.81 o 
  -5  -3   5        0.09        0.65      0.71 o 
  -4  -3   5       50.18       49.25      1.47 o 
  -3  -3   5       30.39       37.86      0.88 o 
  -2  -3   5        7.12       10.63      0.53 o 
  -1  -3   5      432.39      479.63     18.17 o 
   0  -3   5      147.53      153.87     12.97 o 
   1  -3   5       53.61       59.66      4.68 o 
   2  -3   5       85.48       74.91      6.39 o 
   3  -3   5        9.32       10.83      0.86 o 
   4  -3   5        0.71       -0.59      0.59 o 
   5  -3   5        3.34        5.08      0.70 o 
   6  -3   5        0.04        0.03      0.47 o 
  -8  -2   5       25.70       24.75      0.98 o 
  -7  -2   5       41.53       41.68      1.41 o 
  -6  -2   5       12.73       12.99      0.95 o 
  -5  -2   5        8.35        9.13      0.96 o 
  -4  -2   5       74.48       74.98      2.23 o 
  -3  -2   5      179.84      174.01      3.55 o 
  -2  -2   5      168.13      172.33      8.10 o 
  -1  -2   5      148.78      146.57      7.62 o 
   0  -2   5       93.29       99.49      3.69 o 
   1  -2   5       27.50       24.11      2.37 o 
   2  -2   5       27.50       24.71      3.21 o 
   3  -2   5        2.07        2.85      0.46 o 
   4  -2   5        3.17        4.21      1.89 o 
   5  -2   5        0.58        0.98      0.63 o 
   6  -2   5        1.26       -0.49      0.76 o 
   7  -2   5        1.67        1.85      0.41 o 
  -8  -1   5       53.63       53.37      1.49 o 
  -7  -1   5       47.98       47.79      1.47 o 
  -6  -1   5       24.70       24.62      1.20 o 
  -5  -1   5        0.50        0.33      0.73 o 
  -4  -1   5      114.97      122.66      2.74 o 
  -3  -1   5      300.22      312.21      3.16 o 
  -2  -1   5      117.54      123.11      4.78 o 
  -1  -1   5      331.47      348.84     16.56 o 
   0  -1   5      309.51      347.17     12.46 o 
   1  -1   5      378.65      422.50     17.18 o 
   2  -1   5      124.53      146.79      7.11 o 
   3  -1   5        5.76        4.61      0.44 o 
   4  -1   5        3.44        0.33      0.87 o 
   5  -1   5        2.27        1.15      0.73 o 
   6  -1   5       16.84       14.09      0.98 o 
   7  -1   5        0.41       -0.57      0.71 o 
  -8   0   5        6.07        6.80      0.62 o 
  -7   0   5       14.19       14.62      0.96 o 
  -6   0   5      113.00      112.31      2.92 o 
  -5   0   5        0.76        0.14      0.82 o 
  -4   0   5       89.44       86.63      2.39 o 
  -3   0   5      151.60      151.43      1.94 o 
  -2   0   5      976.15     1110.92     31.80 o 
  -1   0   5      215.86      241.35     17.28 o 
   0   0   5       77.01       78.14      2.20 o 
   1   0   5       60.73       83.81      3.41 o 
   2   0   5      865.08     1016.14     89.79 o 
   3   0   5      156.40      207.57     22.39 o 
   4   0   5       43.31       45.35      1.38 o 
   5   0   5       25.34       27.21      1.25 o 
   6   0   5       78.04       77.80      2.22 o 
   7   0   5       90.83       88.86      2.44 o 
   8   0   5       11.97       13.10      0.78 o 
  -8   1   5       30.53       31.94      0.92 o 
  -7   1   5        2.59        3.19      0.63 o 
  -6   1   5       84.04       80.54      2.15 o 
  -5   1   5        1.50       13.76      0.98 o 
  -4   1   5      195.49      201.63      5.40 o 
  -3   1   5      416.68      375.18      3.46 o 
  -2   1   5      757.88      827.97      4.39 o 
  -1   1   5      556.50      621.69     37.75 o 
   0   1   5      229.26      208.28     13.63 o 
   1   1   5       69.12       89.04      2.86 o 
   2   1   5     1000.32     1245.66     98.69 o 
   3   1   5      421.65      524.35     50.87 o 
   4   1   5      404.90      427.34      5.02 o 
   5   1   5       11.15        7.66      0.84 o 
   6   1   5      359.64      350.15      5.20 o 
   7   1   5       77.28       80.15      2.15 o 
   8   1   5      142.55      150.79      2.95 o 
  -7   2   5       51.18       53.38      1.55 o 
  -6   2   5        0.08        1.60      0.70 o 
  -5   2   5      496.95      491.74      6.03 o 
  -4   2   5      131.27      143.86      2.19 o 
  -3   2   5      670.78      680.07     16.48 o 
  -2   2   5      528.40      526.41     13.34 o 
  -1   2   5      103.10      150.21      1.62 o 
   0   2   5       18.85       18.68      1.15 o 
   1   2   5      307.25      318.52     26.79 o 
   2   2   5      124.71      164.15     10.35 o 
   3   2   5       26.97       34.85      4.68 o 
   4   2   5       19.95       25.92      1.00 o 
   5   2   5        4.34        1.64      0.65 o 
   6   2   5      153.37      146.14      3.30 o 
   7   2   5       28.80       29.56      1.28 o 
   8   2   5       53.36       55.05      1.76 o 
   9   2   5       26.80       27.99      0.89 o 
  -7   3   5       15.04       15.85      0.78 o 
  -6   3   5        3.01        3.61      0.70 o 
  -5   3   5       67.10       69.73      2.03 o 
  -4   3   5      307.80      307.61      3.29 o 
  -3   3   5      247.83      241.02      3.09 o 
  -2   3   5      129.89      125.56      2.80 o 
  -1   3   5        0.75        1.14      0.29 o 
   0   3   5        3.98        7.30      1.06 o 
   1   3   5       73.58      100.43      2.92 o 
   2   3   5      271.89      291.31     12.72 o 
   3   3   5       80.72       79.13      1.33 o 
   4   3   5       69.86       75.74      2.00 o 
   5   3   5       32.10       30.24      1.14 o 
   6   3   5        2.79        1.34      0.68 o 
   7   3   5       24.94       27.02      1.22 o 
   8   3   5       84.72       90.42      2.49 o 
   9   3   5       11.11       11.23      0.74 o 
  -6   4   5        3.65        4.21      0.54 o 
  -5   4   5        4.28        4.87      0.77 o 
  -4   4   5        1.27        0.22      0.59 o 
  -3   4   5      532.20      537.28      7.63 o 
  -2   4   5      374.85      364.57      5.06 o 
  -1   4   5       93.98      112.99      1.69 o 
   0   4   5       18.32       15.49      0.50 o 
   1   4   5       37.63       46.23      2.55 o 
   2   4   5       83.38      105.34      5.79 o 
   3   4   5      168.60      178.71     10.45 o 
   4   4   5       87.63       82.38      2.06 o 
   5   4   5        0.23        0.21      0.82 o 
   6   4   5       99.21      104.70      2.69 o 
   7   4   5       50.83       51.66      1.61 o 
   8   4   5       43.92       41.06      1.38 o 
   9   4   5       16.91       19.85      0.92 o 
  -6   5   5        4.59        6.29      0.54 o 
  -5   5   5        1.41        2.61      0.63 o 
  -4   5   5        1.18        0.80      0.49 o 
  -3   5   5       11.34        9.34      1.00 o 
  -2   5   5      245.31      239.02      4.17 o 
  -1   5   5      263.49      250.46      4.86 o 
   0   5   5       24.94       25.74      0.73 o 
   1   5   5       77.12       73.71      5.48 o 
   2   5   5        1.52        2.60      0.33 o 
   3   5   5        0.36        2.86      0.95 o 
   4   5   5       49.28       39.39      1.20 o 
   5   5   5        1.17        1.15      0.63 o 
   6   5   5       11.40       16.01      1.06 o 
   7   5   5       49.80       50.33      1.52 o 
   8   5   5       60.10       61.98      1.90 o 
   9   5   5       17.88       19.03      0.97 o 
  -5   6   5        1.61        1.82      0.54 o 
  -4   6   5        0.49        0.15      0.49 o 
  -3   6   5       13.12       11.99      1.04 o 
  -2   6   5       82.48       86.61      1.64 o 
  -1   6   5       26.37       24.59      0.83 o 
   0   6   5      228.32      265.28      5.18 o 
   1   6   5        2.32        2.71      0.47 o 
   2   6   5       41.52       36.50      3.30 o 
   3   6   5       37.51       42.75      3.18 o 
   4   6   5        0.08        0.32      0.63 o 
   5   6   5       11.97       13.60      0.92 o 
   6   6   5        0.37        0.33      0.66 o 
   7   6   5       55.35       55.91      1.69 o 
   8   6   5       64.71       70.49      2.00 o 
   9   6   5       14.08       14.71      0.85 o 
  -4   7   5        1.44        1.53      0.34 o 
  -3   7   5       10.73       12.19      0.60 o 
  -2   7   5        6.25        7.56      0.93 o 
  -1   7   5        7.39        6.87      0.56 o 
   0   7   5        8.04        9.99      0.58 o 
   1   7   5        1.39        2.24      0.48 o 
   2   7   5        4.73        6.14      0.98 o 
   3   7   5      310.11      320.57     22.64 o 
   4   7   5       63.89       65.16      1.79 o 
   5   7   5       57.30       58.94      1.65 o 
   6   7   5        0.05        0.14      0.65 o 
   7   7   5       22.26       23.53      1.28 o 
   8   7   5       52.46       58.71      1.79 o 
   9   7   5       10.02       10.95      0.79 o 
  -3   8   5        9.60        8.68      0.62 o 
  -2   8   5        2.44        3.27      0.48 o 
  -1   8   5        2.32        4.80      0.89 o 
   0   8   5       82.55       93.56      1.87 o 
   1   8   5       47.81       52.51      2.18 o 
   2   8   5      272.88      261.07      9.03 o 
   3   8   5       41.99       47.20      3.65 o 
   4   8   5        0.14        1.71      0.65 o 
   5   8   5        7.15        6.80      0.81 o 
   6   8   5       24.08       28.43      1.38 o 
   7   8   5       15.33       19.19      1.11 o 
   8   8   5        2.34        5.08      0.68 o 
   9   8   5       23.70       29.45      1.01 o 
  -2   9   5       11.74       12.23      0.81 o 
  -1   9   5       30.38       28.45      0.77 o 
   0   9   5       24.27       27.53      0.81 o 
   1   9   5       39.60       39.60      1.30 o 
   2   9   5       58.28       55.52      3.82 o 
   3   9   5        0.03        0.28      0.59 o 
   4   9   5       15.89       16.61      1.01 o 
   5   9   5        7.66        9.38      0.85 o 
   6   9   5        1.71        3.19      0.76 o 
   7   9   5        0.06        1.14      0.63 o 
   8   9   5        2.68        4.00      0.60 o 
   9   9   5        1.70        3.19      0.47 o 
   0  10   5       20.48       18.08      0.71 o 
   1  10   5       11.57       13.17      0.70 o 
   2  10   5        2.22        2.50      1.31 o 
   3  10   5        3.98        4.05      0.47 o 
   4  10   5        0.60        0.49      0.73 o 
   5  10   5        1.99        2.99      0.70 o 
   6  10   5       16.76       19.87      1.04 o 
   7  10   5        4.13        5.82      0.66 o 
   8  10   5        2.27        3.67      0.49 o 
   2  11   5        7.89        6.88      0.40 o 
   3  11   5        0.72        1.00      0.32 o 
   4  11   5        0.19        0.05      0.65 o 
   5  11   5        0.85       -0.08      0.68 o 
   6  11   5        1.43        1.17      0.54 o 
   7  11   5        8.83       11.20      0.65 o 
  -4  -7   6        4.36        3.75      0.49 o 
  -3  -7   6       31.43       27.91      0.65 o 
  -2  -7   6       20.48       17.97      0.54 o 
  -6  -6   6        2.64        2.42      0.51 o 
  -5  -6   6        1.43        1.23      0.52 o 
  -4  -6   6       31.79       28.36      1.09 o 
  -3  -6   6       33.00       30.93      0.87 o 
  -2  -6   6       28.36       27.76      1.21 o 
  -1  -6   6       39.99       34.77      1.53 o 
   0  -6   6        0.63        1.40      0.35 o 
   1  -6   6        9.58        9.67      0.81 o 
  -7  -5   6       27.67       26.08      0.89 o 
  -6  -5   6       52.92       54.33      1.62 o 
  -5  -5   6       43.53       41.36      1.42 o 
  -4  -5   6       11.43       12.27      0.89 o 
  -3  -5   6       12.83       12.19      0.67 o 
  -2  -5   6       70.52       72.09      2.29 o 
  -1  -5   6        6.94        7.12      0.61 o 
   0  -5   6        7.04        5.57      0.50 o 
   1  -5   6        4.63        5.61      0.47 o 
   2  -5   6       36.73       37.14      0.95 o 
   3  -5   6       41.23       39.43      3.44 o 
  -7  -4   6        4.92        6.69      0.60 o 
  -6  -4   6        1.34        0.92      0.62 o 
  -5  -4   6      147.36      143.22      3.27 o 
  -4  -4   6      181.36      192.16      3.78 o 
  -3  -4   6      138.82      140.62      4.94 o 
  -2  -4   6      367.05      385.61     15.10 o 
  -1  -4   6        8.38        9.76      0.63 o 
   0  -4   6       23.16       20.49      1.15 o 
   1  -4   6       54.40       55.17      4.64 o 
   2  -4   6       48.43       46.37      1.75 o 
   3  -4   6       33.07       34.96      3.45 o 
   4  -4   6       25.68       26.32      1.09 o 
  -8  -3   6        6.78        7.48      0.52 o 
  -7  -3   6        4.55        5.74      0.63 o 
  -6  -3   6       15.21       14.35      0.93 o 
  -5  -3   6      102.34       88.28      2.31 o 
  -4  -3   6      169.14      170.38      3.52 o 
  -3  -3   6      814.85      829.05     14.83 o 
  -2  -3   6      116.05      121.24      3.19 o 
  -1  -3   6      152.49      156.46      9.37 o 
   0  -3   6       67.66       66.82      5.18 o 
   1  -3   6      382.55      372.55     27.71 o 
   2  -3   6      187.00      187.66     21.26 o 
   3  -3   6       12.13       16.54      1.38 o 
   4  -3   6       16.31       16.87      1.64 o 
   5  -3   6       21.18       25.68      0.97 o 
  -8  -2   6        6.02        6.77      0.55 o 
  -7  -2   6       20.43       21.72      1.04 o 
  -6  -2   6       29.65       25.29      1.19 o 
  -5  -2   6       34.09       29.17      1.33 o 
  -4  -2   6        1.05        1.99      0.66 o 
  -3  -2   6       38.30       35.75      0.91 o 
  -2  -2   6       82.05       89.08      3.95 o 
  -1  -2   6        2.59        2.02      0.43 o 
   0  -2   6       22.94       24.21      0.93 o 
   1  -2   6      142.39      151.86      9.82 o 
   2  -2   6       63.44       73.84      4.17 o 
   3  -2   6      121.53      139.44      9.34 o 
   4  -2   6       28.95       31.15      3.64 o 
   5  -2   6       12.29       12.24      0.93 o 
   6  -2   6        7.32        8.49      0.66 o 
  -8  -1   6        6.33        4.87      0.52 o 
  -7  -1   6       42.15       43.90      1.31 o 
  -6  -1   6       41.80       40.08      1.46 o 
  -5  -1   6       32.03       30.10      1.30 o 
  -4  -1   6       17.97       22.50      1.12 o 
  -3  -1   6       73.61       66.77      1.25 o 
  -2  -1   6        2.88        4.99      0.69 o 
  -1  -1   6      227.49      224.53     11.85 o 
   0  -1   6       79.55       81.55      7.14 o 
   1  -1   6      116.14      129.00      6.98 o 
   2  -1   6       86.13       95.26      6.58 o 
   3  -1   6      179.70      210.92     19.54 o 
   4  -1   6      145.76      133.74      3.27 o 
   5  -1   6       16.10       17.42      1.00 o 
   6  -1   6       24.17       26.15      1.09 o 
   7  -1   6        4.53        4.29      0.51 o 
  -8   0   6        2.61        2.15      0.44 o 
  -7   0   6       41.60       41.17      1.25 o 
  -6   0   6       62.50       57.77      1.85 o 
  -5   0   6      107.26       98.09      2.79 o 
  -4   0   6       67.45       57.56      1.63 o 
  -3   0   6       25.46       17.98      0.64 o 
  -2   0   6        5.70        4.56      0.40 o 
  -1   0   6        3.11        4.36      0.62 o 
   0   0   6        0.29       -0.40      0.40 o 
   1   0   6        0.22        1.17      0.45 o 
   2   0   6       55.11       61.15      5.87 o 
   3   0   6       22.38       26.43      2.27 o 
   4   0   6       76.71       71.28      2.01 o 
   5   0   6       51.52       49.74      1.60 o 
   6   0   6        4.81        5.71      0.81 o 
   7   0   6       11.47        9.66      0.74 o 
  -7   1   6       10.45        9.71      0.78 o 
  -6   1   6      174.38      175.97      3.56 o 
  -5   1   6       92.23       90.28      2.35 o 
  -4   1   6      177.46      166.87      2.46 o 
  -3   1   6       51.94       53.17      1.72 o 
  -2   1   6        1.60        5.39      0.40 o 
  -1   1   6        2.69        4.87      1.17 o 
   0   1   6       82.70       84.84      5.20 o 
   1   1   6       52.51       51.41      3.51 o 
   2   1   6       84.49      106.74      9.08 o 
   3   1   6      129.65      133.14     12.50 o 
   4   1   6      110.07      103.07      2.66 o 
   5   1   6        1.94        0.92      0.63 o 
   6   1   6        2.60        3.37      0.71 o 
   7   1   6        4.79        5.22      0.70 o 
   8   1   6        3.60        3.86      0.57 o 
  -7   2   6        7.38        7.84      0.63 o 
  -6   2   6        2.33        3.87      0.66 o 
  -5   2   6      116.56      118.71      3.01 o 
  -4   2   6      353.68      349.76      3.56 o 
  -3   2   6       68.44       58.40      1.23 o 
  -2   2   6       91.04      100.91      1.65 o 
  -1   2   6        6.62        7.31      0.48 o 
   0   2   6       84.79      104.04      6.59 o 
   1   2   6       15.15       14.61      1.05 o 
   2   2   6        6.02        8.42      0.45 o 
   3   2   6       35.25       50.39      4.43 o 
   4   2   6      195.64      178.16      3.32 o 
   5   2   6        3.12        9.06      0.87 o 
   6   2   6       43.13       41.72      1.57 o 
   7   2   6       53.98       53.44      1.55 o 
   8   2   6        3.72        4.25      0.60 o 
  -7   3   6        4.79        3.73      0.54 o 
  -6   3   6        0.30        1.94      0.59 o 
  -5   3   6       26.39       25.93      1.17 o 
  -4   3   6      545.92      561.67     13.48 o 
  -3   3   6      450.40      457.90     14.33 o 
  -2   3   6      307.41      306.92      8.79 o 
  -1   3   6       27.23       29.67      0.86 o 
   0   3   6       12.08       11.67      0.45 o 
   1   3   6       72.38      111.42      3.87 o 
   2   3   6      100.21      142.17      6.22 o 
   3   3   6        5.24        6.10      0.48 o 
   4   3   6      138.65      126.23      2.70 o 
   5   3   6      285.48      268.76      4.30 o 
   6   3   6      515.66      532.27      6.32 o 
   7   3   6       46.60       47.27      1.54 o 
   8   3   6        1.00        1.82      0.62 o 
   9   3   6        0.58        0.52      0.55 o 
  -6   4   6       32.00       33.06      1.03 o 
  -5   4   6      227.79      242.82      4.04 o 
  -4   4   6      121.99      130.24      2.19 o 
  -3   4   6       37.19       40.88      1.16 o 
  -2   4   6      313.94      307.64      3.17 o 
  -1   4   6       85.43       96.35      4.30 o 
   0   4   6       41.67       41.02      1.69 o 
   1   4   6       13.43       14.89      1.03 o 
   2   4   6       39.45       49.07      0.97 o 
   3   4   6      208.19      214.28     10.07 o 
   4   4   6      108.34      103.94      2.51 o 
   5   4   6      155.54      153.59      3.18 o 
   6   4   6      317.16      329.90      4.81 o 
   7   4   6       47.05       49.52      1.55 o 
   8   4   6        0.77       -0.11      0.89 o 
   9   4   6        0.39        0.33      0.41 o 
  -5   5   6      123.61      125.55      2.67 o 
  -4   5   6       93.83       93.56      4.33 o 
  -3   5   6        5.94        7.04      0.56 o 
  -2   5   6       34.87       40.89      1.02 o 
  -1   5   6        4.46        2.68      0.78 o 
   0   5   6        0.02        0.44      0.34 o 
   1   5   6        0.58        0.61      0.32 o 
   2   5   6        3.08        4.25      0.93 o 
   3   5   6       21.48       27.50      2.45 o 
   4   5   6      196.70      205.38      3.58 o 
   5   5   6      129.37      138.61      3.01 o 
   6   5   6      134.24      136.31      3.17 o 
   7   5   6       48.30       51.32      1.61 o 
   8   5   6       39.43       36.93      1.30 o 
   9   5   6        0.51        0.54      0.59 o 
  -5   6   6       46.38       47.19      1.27 o 
  -4   6   6       53.58       51.82      1.15 o 
  -3   6   6       59.13       59.41      1.58 o 
  -2   6   6        7.28        8.19      0.60 o 
  -1   6   6      143.12      154.18      2.33 o 
   0   6   6       26.60       27.16      1.27 o 
   1   6   6        0.72        1.19      0.81 o 
   2   6   6        2.81        2.11      0.40 o 
   3   6   6        0.88       -0.43      0.50 o 
   4   6   6       11.77       10.95      0.90 o 
   5   6   6      229.89      216.35      3.90 o 
   6   6   6      128.97      114.60      2.92 o 
   7   6   6       41.55       42.36      1.46 o 
   8   6   6        4.64        4.30      0.66 o 
   9   6   6        3.69        3.54      0.63 o 
  -4   7   6       36.18       35.59      1.82 o 
  -3   7   6       23.54       23.91      0.77 o 
  -2   7   6       25.43       28.00      0.88 o 
  -1   7   6        2.43        2.94      0.79 o 
   0   7   6      100.24       94.27      3.34 o 
   1   7   6       11.01       10.99      0.64 o 
   2   7   6       21.28       17.60      3.25 o 
   3   7   6       40.19       43.12      4.69 o 
   4   7   6       12.63       11.93      0.92 o 
   5   7   6       37.09       39.72      1.49 o 
   6   7   6       77.46       73.60      2.19 o 
   7   7   6       21.20       20.95      1.09 o 
   8   7   6        7.09        6.09      0.76 o 
   9   7   6        2.51        2.59      0.51 o 
  -3   8   6       23.23       26.89      0.66 o 
  -2   8   6       23.84       23.92      0.77 o 
  -1   8   6        0.70        2.31      0.42 o 
   0   8   6        7.88        8.05      1.24 o 
   1   8   6       46.15       40.24      1.01 o 
   2   8   6      265.82      257.55     13.18 o 
   3   8   6        4.38        3.61      0.55 o 
   4   8   6        9.80        9.70      0.90 o 
   5   8   6       10.87       11.37      0.96 o 
   6   8   6        0.11        0.79      0.85 o 
   7   8   6       19.77       20.00      1.12 o 
   8   8   6        7.07        6.36      0.74 o 
   9   8   6        0.64        0.03      0.55 o 
  -2   9   6        7.85        9.04      0.45 o 
  -1   9   6        0.06        0.22      0.50 o 
   0   9   6        0.23       -0.06      0.52 o 
   1   9   6       13.19        8.33      0.59 o 
   2   9   6        4.43        3.54      0.54 o 
   3   9   6       11.41        9.53      1.07 o 
   4   9   6        3.12        3.04      0.66 o 
   5   9   6        7.43        6.97      0.85 o 
   6   9   6       10.01        9.49      0.89 o 
   7   9   6       21.26       21.77      1.09 o 
   8   9   6        5.78        6.18      0.65 o 
   0  10   6        7.24        7.57      0.43 o 
   1  10   6        5.90        4.85      0.92 o 
   2  10   6        0.77        0.60      0.81 o 
   3  10   6        1.56        0.15      0.64 o 
   4  10   6       36.00       31.62      1.23 o 
   5  10   6       10.50       12.02      0.90 o 
   6  10   6       24.53       26.60      1.12 o 
   7  10   6       22.48       25.03      1.06 o 
   8  10   6        0.45        1.36      0.41 o 
   2  11   6        1.08        0.82      0.40 o 
   3  11   6        7.31        6.46      0.41 o 
   4  11   6       16.01       15.68      0.79 o 
   5  11   6        5.66        7.02      0.62 o 
   6  11   6        1.55        2.48      0.47 o 
  -4  -6   7        3.24        3.76      0.43 o 
  -3  -6   7        8.74       10.79      0.80 o 
  -2  -6   7       28.51       28.32      1.68 o 
  -1  -6   7       18.36       19.66      1.35 o 
  -6  -5   7        2.00        1.50      0.41 o 
  -5  -5   7       35.87       34.97      1.09 o 
  -4  -5   7        0.50        0.05      0.62 o 
  -3  -5   7        1.55        2.78      0.39 o 
  -2  -5   7       22.64       23.04      0.74 o 
  -1  -5   7       88.06       87.18      5.90 o 
   0  -5   7       48.50       46.30      2.06 o 
   1  -5   7       12.04       12.88      0.75 o 
   2  -5   7        2.35        1.87      0.59 o 
  -6  -4   7        0.35        0.57      0.47 o 
  -5  -4   7        0.48        1.11      0.59 o 
  -4  -4   7       99.20       97.50      2.63 o 
  -3  -4   7       10.69        9.19      0.56 o 
  -2  -4   7       33.11       35.12      0.94 o 
  -1  -4   7       43.23       44.85      2.03 o 
   0  -4   7      103.62       97.87      3.84 o 
   1  -4   7       89.89       87.96      7.02 o 
   2  -4   7        1.50        1.68      0.40 o 
   3  -4   7        2.09        2.91      1.48 o 
  -7  -3   7       10.46        9.16      0.63 o 
  -6  -3   7        0.89        0.60      0.55 o 
  -5  -3   7        3.60        3.49      0.66 o 
  -4  -3   7        2.20        3.07      0.74 o 
  -3  -3   7        0.04        0.85      0.52 o 
  -2  -3   7       39.19       41.56      2.07 o 
  -1  -3   7       10.05       10.01      0.60 o 
   0  -3   7      120.71      122.12      7.03 o 
   1  -3   7       59.76       65.84      5.98 o 
   2  -3   7      120.42      115.12     14.16 o 
   3  -3   7       10.78       10.60      1.60 o 
   4  -3   7        0.14        0.12      0.38 o 
  -7  -2   7       22.29       22.25      0.85 o 
  -6  -2   7        0.07        0.95      0.54 o 
  -5  -2   7       26.15       22.67      1.19 o 
  -4  -2   7       59.90       52.11      1.62 o 
  -3  -2   7       19.21       23.54      0.99 o 
  -2  -2   7       69.99       71.67      2.17 o 
  -1  -2   7       11.88       11.95      1.12 o 
   0  -2   7      328.87      352.25     30.69 o 
   1  -2   7      227.53      248.95     15.63 o 
   2  -2   7      161.32      156.76     13.52 o 
   3  -2   7       55.23       58.45      8.32 o 
   4  -2   7        9.97       11.42      1.25 o 
   5  -2   7        0.14        0.24      0.66 o 
  -7  -1   7        5.94        6.10      0.55 o 
  -6  -1   7       31.50       30.62      1.23 o 
  -5  -1   7       77.30       61.55      1.95 o 
  -4  -1   7       46.65       43.04      1.52 o 
  -3  -1   7        3.16        1.93      0.45 o 
  -2  -1   7      151.31      160.15     13.09 o 
  -1  -1   7     1703.52     1771.09     93.67 o 
   0  -1   7      383.07      429.17     28.29 o 
   1  -1   7      250.55      283.24     18.50 o 
   2  -1   7      143.33      173.54     12.71 o 
   3  -1   7        9.54        4.24      1.22 o 
   4  -1   7        1.03        2.44      0.65 o 
   5  -1   7        5.66        8.82      0.76 o 
   6  -1   7        1.50        2.39      0.52 o 
  -7   0   7        4.76        3.72      0.51 o 
  -6   0   7        7.46        5.60      0.71 o 
  -5   0   7       23.60       18.07      1.06 o 
  -4   0   7        2.37        1.87      0.65 o 
  -3   0   7        1.44        2.16      0.45 o 
  -2   0   7       48.35       49.82      1.06 o 
  -1   0   7      506.37      525.20     38.89 o 
   0   0   7      599.84      660.65     38.15 o 
   1   0   7      243.80      281.52     18.67 o 
   2   0   7       83.04      104.24      8.06 o 
   3   0   7        0.68        0.43      0.48 o 
   4   0   7        0.68        0.51      0.73 o 
   5   0   7        3.28        2.26      0.63 o 
   6   0   7        5.09        5.93      0.76 o 
   7   0   7        0.37        0.66      0.41 o 
  -7   1   7       10.91       10.55      0.68 o 
  -6   1   7        5.09        6.47      0.73 o 
  -5   1   7        0.92       -0.76      0.84 o 
  -4   1   7        0.22        0.33      0.93 o 
  -3   1   7        0.06       -0.77      0.77 o 
  -2   1   7       22.41       28.99      0.94 o 
  -1   1   7      189.16      202.37     14.92 o 
   0   1   7      276.31      299.68     19.75 o 
   1   1   7      976.74     1098.12     43.76 o 
   2   1   7      356.88      417.64     31.20 o 
   3   1   7       25.90       39.93      4.56 o 
   4   1   7        0.80        2.07      0.70 o 
   5   1   7        8.56        5.09      0.81 o 
   6   1   7        8.78       10.72      0.81 o 
   7   1   7        0.70        1.08      0.49 o 
  -7   2   7       13.57       15.17      0.70 o 
  -6   2   7       12.52       12.56      0.89 o 
  -5   2   7        0.28        0.52      0.60 o 
  -4   2   7        1.78        3.17      0.87 o 
  -3   2   7       24.85       22.02      0.80 o 
  -2   2   7       54.73       63.34      1.25 o 
  -1   2   7      100.77       91.52      8.82 o 
   0   2   7      192.40      219.07     17.42 o 
   1   2   7       82.89       88.21      4.40 o 
   2   2   7      301.49      363.31     26.28 o 
   3   2   7       95.23      121.84     12.59 o 
   4   2   7        9.60       12.04      0.93 o 
   5   2   7        7.90        9.28      0.95 o 
   6   2   7       27.26       26.58      1.22 o 
   7   2   7       20.08       19.82      0.97 o 
   8   2   7        5.74        7.21      0.59 o 
  -6   3   7       45.55       48.56      1.39 o 
  -5   3   7        1.36        1.15      0.54 o 
  -4   3   7       70.40       66.99      1.66 o 
  -3   3   7       22.69       28.55      0.90 o 
  -2   3   7      158.64      145.23      3.32 o 
  -1   3   7       33.60       32.56      0.91 o 
   0   3   7       21.99       14.16      0.86 o 
   1   3   7       90.20       96.33      5.17 o 
   2   3   7      511.01      563.25     50.15 o 
   3   3   7       27.59       31.70      3.32 o 
   4   3   7       39.14       36.18      1.33 o 
   5   3   7       14.58       14.20      1.06 o 
   6   3   7       52.17       56.41      1.71 o 
   7   3   7        1.44        2.39      0.63 o 
   8   3   7       10.73       11.77      0.81 o 
  -6   4   7       15.04       16.20      0.74 o 
  -5   4   7        1.21        0.52      0.79 o 
  -4   4   7        1.79        0.79      0.54 o 
  -3   4   7      148.94      145.86      3.67 o 
  -2   4   7       66.36       63.02      1.40 o 
  -1   4   7        0.79       -0.21      0.62 o 
   0   4   7       29.13       29.96      1.94 o 
   1   4   7        3.40        6.48      0.62 o 
   2   4   7        1.11        0.11      0.48 o 
   3   4   7        1.03        1.75      1.04 o 
   4   4   7       14.39       13.38      0.93 o 
   5   4   7        2.69        2.80      0.74 o 
   6   4   7       12.80       12.31      1.01 o 
   7   4   7       36.83       37.87      1.36 o 
   8   4   7        0.42        0.36      0.73 o 
   9   4   7        0.83        0.63      0.38 o 
  -5   5   7       10.57       13.79      0.81 o 
  -4   5   7       85.52       89.23      1.73 o 
  -3   5   7        9.14        9.67      0.66 o 
  -2   5   7      126.60      146.34      2.45 o 
  -1   5   7      119.61      130.13      2.28 o 
   0   5   7      113.45      124.16      2.90 o 
   1   5   7       31.68       33.72      1.61 o 
   2   5   7        0.52        0.06      0.51 o 
   3   5   7        0.95        2.25      0.47 o 
   4   5   7      201.72      224.16      4.04 o 
   5   5   7       58.76       60.52      1.69 o 
   6   5   7       40.56       42.29      1.49 o 
   7   5   7        0.46        0.40      0.79 o 
   8   5   7       27.01       23.40      1.06 o 
   9   5   7        1.19        0.90      0.40 o 
  -4   6   7       25.89       27.68      0.76 o 
  -3   6   7        3.35        4.53      0.66 o 
  -2   6   7        3.47        3.92      0.57 o 
  -1   6   7      179.76      194.86      2.75 o 
   0   6   7      404.43      430.90      6.78 o 
   1   6   7        3.10        4.85      1.22 o 
   2   6   7       16.30       18.84      2.16 o 
   3   6   7       55.50       62.44      6.56 o 
   4   6   7       21.11       19.51      1.12 o 
   5   6   7       20.71       18.40      1.19 o 
   6   6   7       21.21       20.30      1.09 o 
   7   6   7        4.93        6.40      0.71 o 
   8   6   7       38.80       33.81      1.17 o 
   9   6   7        9.07        8.83      0.63 o 
  -4   7   7        2.54        3.31      0.43 o 
  -3   7   7       12.01       11.81      0.57 o 
  -2   7   7       24.26       26.00      0.86 o 
  -1   7   7        9.55       10.59      0.64 o 
   0   7   7       14.09       17.44      0.81 o 
   1   7   7      161.05      164.93     14.26 o 
   2   7   7       29.23       29.75      4.43 o 
   3   7   7       52.31       52.12      5.22 o 
   4   7   7       69.47       57.70      1.81 o 
   5   7   7       14.13       13.22      1.03 o 
   6   7   7        2.07        2.78      0.70 o 
   7   7   7        0.06       -0.19      0.81 o 
   8   7   7        9.96       11.37      0.84 o 
   9   7   7       14.11       15.46      0.74 o 
  -3   8   7        7.17        6.95      0.39 o 
  -2   8   7       23.38       25.34      0.75 o 
  -1   8   7       30.71       31.69      0.95 o 
   0   8   7       16.04       17.85      0.71 o 
   1   8   7        2.71        4.05      0.56 o 
   2   8   7       41.23       41.14      4.71 o 
   3   8   7       64.69       63.84     10.50 o 
   4   8   7       38.04       31.12      1.35 o 
   5   8   7       47.48       45.51      1.55 o 
   6   8   7        7.59        5.44      0.85 o 
   7   8   7       11.45       11.83      0.92 o 
   8   8   7       12.81       15.99      0.85 o 
   9   8   7        8.82       10.34      0.59 o 
  -1   9   7       12.02       11.24      0.52 o 
   0   9   7       27.39       26.09      1.96 o 
   1   9   7        4.65        4.00      1.17 o 
   2   9   7        0.66       -0.59      0.59 o 
   3   9   7       80.21       73.82     11.45 o 
   4   9   7       35.90       34.90      1.31 o 
   5   9   7       20.55       19.33      1.03 o 
   6   9   7        5.19        3.84      0.70 o 
   7   9   7        2.93        2.28      0.70 o 
   8   9   7       12.65       15.31      0.79 o 
   0  10   7       30.28       27.58      0.69 o 
   1  10   7       20.71       20.45      0.75 o 
   2  10   7       35.99       29.01      2.00 o 
   3  10   7        0.53        0.06      0.48 o 
   4  10   7        7.97        6.80      0.71 o 
   5  10   7        1.63        0.47      0.63 o 
   6  10   7        5.06        5.71      0.68 o 
   7  10   7        0.67        1.79      0.52 o 
   2  11   7        2.27        2.27      0.29 o 
   3  11   7        8.65        6.63      0.44 o 
   4  11   7        5.69        4.92      0.54 o 
   5  11   7        0.02        0.19      0.43 o 
   6  11   7        0.80        0.40      0.47 o 
  -4  -5   8        4.59        5.93      0.54 o 
  -3  -5   8       19.32       19.11      0.55 o 
  -2  -5   8        9.60       10.04      0.43 o 
  -1  -5   8        6.88        7.85      0.66 o 
  -5  -4   8       24.30       23.45      0.92 o 
  -4  -4   8       28.44       27.99      1.01 o 
  -3  -4   8       56.50       61.18      1.18 o 
  -2  -4   8       42.41       42.27      1.08 o 
  -1  -4   8       16.39       16.05      1.31 o 
   0  -4   8        0.16        0.33      0.40 o 
   1  -4   8        2.73        2.81      0.37 o 
   2  -4   8        1.00        2.11      0.33 o 
  -6  -3   8        9.35       11.53      0.65 o 
  -5  -3   8        6.66        7.96      0.66 o 
  -4  -3   8       76.35       81.90      2.38 o 
  -3  -3   8      131.15      132.09      2.52 o 
  -2  -3   8       52.91       55.17      1.17 o 
  -1  -3   8       36.21       37.74      1.92 o 
   0  -3   8        0.09       -0.44      0.44 o 
   1  -3   8       22.02       24.32      2.93 o 
   2  -3   8       13.42       15.25      0.63 o 
   3  -3   8        8.61       12.42      0.62 o 
  -6  -2   8        1.56        1.55      0.44 o 
  -5  -2   8        5.05        3.49      0.70 o 
  -4  -2   8        2.30        2.91      0.66 o 
  -3  -2   8       96.44      103.48      1.94 o 
  -2  -2   8      595.19      622.77     26.60 o 
  -1  -2   8       52.83       52.22      3.94 o 
   0  -2   8        0.49       -0.13      0.54 o 
   1  -2   8       15.21       15.55      1.06 o 
   2  -2   8       72.99       74.34      8.48 o 
   3  -2   8       35.48       36.19      3.13 o 
   4  -2   8        0.11        0.77      0.74 o 
  -6  -1   8        6.76        5.69      0.62 o 
  -5  -1   8       14.96       13.37      0.93 o 
  -4  -1   8        0.53        0.63      0.84 o 
  -3  -1   8       28.23       26.37      0.85 o 
  -2  -1   8       32.66       35.03      1.07 o 
  -1  -1   8       93.07       84.31      5.85 o 
   0  -1   8      133.88      140.22     10.32 o 
   1  -1   8       25.54       27.30      1.16 o 
   2  -1   8       33.49       31.41      2.77 o 
   3  -1   8       28.15       32.81      4.04 o 
   4  -1   8       47.25       35.13      1.23 o 
   5  -1   8        3.07        4.17      0.52 o 
  -6   0   8       28.52       30.38      1.04 o 
  -5   0   8       13.30       13.18      0.90 o 
  -4   0   8       20.30       13.65      1.01 o 
  -3   0   8       19.85       21.85      1.33 o 
  -2   0   8        3.00        3.89      0.49 o 
  -1   0   8       27.14       25.22      3.58 o 
   0   0   8      859.47      947.81     62.99 o 
   1   0   8      196.82      206.67     22.80 o 
   2   0   8        2.11        3.52      0.49 o 
   3   0   8       36.71       40.15      4.87 o 
   4   0   8       48.56       37.06      1.41 o 
   5   0   8       32.89       30.53      1.23 o 
   6   0   8        2.40        2.28      0.52 o 
  -6   1   8        4.71        5.60      0.59 o 
  -5   1   8        6.89        7.62      0.74 o 
  -4   1   8       35.81       32.23      0.93 o 
  -3   1   8      112.59      116.39      2.12 o 
  -2   1   8      217.06      230.92      8.65 o 
  -1   1   8      578.78      576.16     41.53 o 
   0   1   8      143.75      146.59     14.72 o 
   1   1   8       17.56       13.05      0.67 o 
   2   1   8       30.13       41.67      2.90 o 
   3   1   8      124.92      119.81     18.77 o 
   4   1   8       78.76       67.46      2.03 o 
   5   1   8        6.49        5.99      0.76 o 
   6   1   8       19.87       19.08      1.01 o 
   7   1   8       12.85       15.36      0.68 o 
  -6   2   8        4.65        4.84      0.55 o 
  -5   2   8       12.24       14.36      0.85 o 
  -4   2   8       35.60       39.74      1.00 o 
  -3   2   8      200.51      173.29      5.29 o 
  -2   2   8      212.13      191.38      4.09 o 
  -1   2   8      321.84      312.44     25.90 o 
   0   2   8      105.67      109.27      8.71 o 
   1   2   8       17.53       16.56      0.92 o 
   2   2   8       92.62       94.11      3.91 o 
   3   2   8       16.17       13.58      1.75 o 
   4   2   8       17.27       12.92      1.00 o 
   5   2   8        6.93        7.81      0.87 o 
   6   2   8        3.27        2.80      0.63 o 
   7   2   8        9.37        9.79      0.73 o 
  -6   3   8       18.56       19.29      0.73 o 
  -5   3   8       13.96       15.11      0.89 o 
  -4   3   8       47.49       46.83      1.21 o 
  -3   3   8       89.66       81.63      2.13 o 
  -2   3   8      228.36      213.18      8.70 o 
  -1   3   8      324.36      304.08     25.58 o 
   0   3   8      192.95      183.48     21.25 o 
   1   3   8       13.36       13.08      1.76 o 
   2   3   8       46.52       43.47      3.28 o 
   3   3   8      272.52      291.40     35.80 o 
   4   3   8       94.63       90.59      2.63 o 
   5   3   8       14.21       12.04      0.96 o 
   6   3   8        7.83        8.22      0.89 o 
   7   3   8        8.69        9.54      0.74 o 
   8   3   8       12.53       12.42      0.66 o 
  -5   4   8       17.66       20.47      0.84 o 
  -4   4   8       56.48       57.25      1.20 o 
  -3   4   8       67.55       65.39      6.40 o 
  -2   4   8      192.35      170.09      2.59 o 
  -1   4   8      162.76      162.32      6.07 o 
   0   4   8      112.93      100.65     10.20 o 
   1   4   8        1.36        2.22      0.43 o 
   2   4   8        9.08       10.16      1.27 o 
   3   4   8       21.02       17.03      1.10 o 
   4   4   8      179.02      166.89      3.51 o 
   5   4   8       23.84       23.62      1.17 o 
   6   4   8       53.33       52.68      1.71 o 
   7   4   8       50.11       51.09      1.61 o 
   8   4   8        6.67        7.64      0.62 o 
  -5   5   8       26.86       26.38      0.87 o 
  -4   5   8      107.80      105.64      2.96 o 
  -3   5   8       36.25       37.79      1.31 o 
  -2   5   8       50.70       51.92      2.94 o 
  -1   5   8       82.78       81.72      2.72 o 
   0   5   8        4.44        4.06      0.58 o 
   1   5   8       13.65       11.61      1.23 o 
   2   5   8       13.33       16.42      0.67 o 
   3   5   8       63.29       67.36      1.36 o 
   4   5   8      230.36      220.16      4.17 o 
   5   5   8      116.26      121.88      3.16 o 
   6   5   8      195.57      200.25      3.86 o 
   7   5   8       15.83       15.04      0.89 o 
   8   5   8        3.11        3.12      0.59 o 
  -4   6   8       35.68       37.57      0.80 o 
  -3   6   8       12.95       11.59      1.24 o 
  -2   6   8       10.75       12.70      0.91 o 
  -1   6   8       64.62       72.17      2.94 o 
   0   6   8        4.07        5.63      0.94 o 
   1   6   8       10.21       11.51      1.43 o 
   2   6   8        0.76        0.11      0.67 o 
   3   6   8       38.24       40.78      1.12 o 
   4   6   8       48.96       52.20      1.65 o 
   5   6   8       66.24       70.54      2.20 o 
   6   6   8       45.31       46.43      1.54 o 
   7   6   8        0.87        1.69      0.59 o 
   8   6   8        0.19        0.40      0.62 o 
  -3   7   8        6.59        7.96      0.48 o 
  -2   7   8       34.69       39.78      3.12 o 
  -1   7   8        4.17        5.81      0.56 o 
   0   7   8       12.91       12.46      0.89 o 
   1   7   8        0.34        0.97      0.55 o 
   2   7   8        0.51        1.03      0.50 o 
   3   7   8        1.15        0.42      0.56 o 
   4   7   8        3.35        1.68      0.84 o 
   5   7   8        0.21       -0.92      0.92 o 
   6   7   8       31.20       27.99      1.23 o 
   7   7   8        9.59        8.68      0.77 o 
   8   7   8       23.45       19.10      0.92 o 
  -2   8   8       35.95       40.81      1.45 o 
  -1   8   8       26.92       29.54      0.84 o 
   0   8   8       17.65       17.25      0.69 o 
   1   8   8       39.08       36.07      1.22 o 
   2   8   8       38.66       41.36      4.76 o 
   3   8   8        4.45        4.87      0.56 o 
   4   8   8        0.21        0.43      0.70 o 
   5   8   8        1.97        2.64      0.65 o 
   6   8   8        2.52        2.26      0.71 o 
   7   8   8       17.19       17.69      0.90 o 
   8   8   8       17.57       15.25      0.79 o 
  -1   9   8       11.73       13.23      0.70 o 
   0   9   8        6.28        7.37      0.50 o 
   1   9   8        6.32        6.33      0.71 o 
   2   9   8        7.04        7.62      0.82 o 
   3   9   8       28.81       30.64      3.88 o 
   4   9   8        1.09        1.14      0.57 o 
   5   9   8        1.18       -0.19      0.92 o 
   6   9   8        3.27        3.05      0.68 o 
   7   9   8        1.88        3.16      0.59 o 
   8   9   8        8.03        8.40      0.59 o 
   1  10   8        0.37        0.07      0.79 o 
   2  10   8        0.00        0.20      0.44 o 
   3  10   8        4.18        2.90      0.58 o 
   4  10   8        5.93        6.33      0.63 o 
   5  10   8        1.18        2.91      0.47 o 
   6  10   8        1.59        1.82      0.55 o 
   7  10   8       12.92       13.98      0.73 o 
   3  11   8       17.46       13.76      0.86 o 
   4  11   8        2.77        1.83      0.43 o 
   5  11   8       11.16       11.59      0.63 o 
  -3  -4   9        0.49        0.58      0.31 o 
  -2  -4   9        3.17        4.01      0.34 o 
  -1  -4   9        0.55        0.69      0.26 o 
  -4  -3   9        0.71        1.41      0.49 o 
  -3  -3   9        0.18        0.33      0.34 o 
  -2  -3   9        0.04       -0.45      0.45 o 
  -1  -3   9        3.42        3.36      0.36 o 
   0  -3   9        6.31        6.69      0.44 o 
   1  -3   9       35.38       37.39      3.55 o 
   2  -3   9       29.44       26.55      3.23 o 
  -5  -2   9        8.64        9.82      0.62 o 
  -4  -2   9        5.19        3.00      0.62 o 
  -3  -2   9        1.40        1.02      0.41 o 
  -2  -2   9        1.05        1.30      0.66 o 
  -1  -2   9        0.88        1.68      0.41 o 
   0  -2   9       21.81       21.27      2.17 o 
   1  -2   9       32.37       34.20      3.43 o 
   2  -2   9       35.09       40.97      3.39 o 
   3  -2   9       83.97       83.08     11.75 o 
  -5  -1   9        4.35        4.10      0.60 o 
  -4  -1   9        9.10        8.18      0.76 o 
  -3  -1   9        0.15       -0.08      0.52 o 
  -2  -1   9       13.08       16.71      0.73 o 
  -1  -1   9       19.82       18.77      2.91 o 
   0  -1   9       29.51       32.05      2.06 o 
   1  -1   9       84.97       94.12      5.91 o 
   2  -1   9       66.55       75.72      8.38 o 
   3  -1   9       38.46       45.46      4.58 o 
   4  -1   9       34.36       34.71      1.09 o 
  -5   0   9       26.85       21.16      0.93 o 
  -4   0   9       45.71       36.81      1.30 o 
  -3   0   9       10.58        8.22      0.60 o 
  -2   0   9       52.03       47.99      2.37 o 
  -1   0   9      150.43      167.97     17.31 o 
   0   0   9      530.43      564.37     57.50 o 
   1   0   9       92.12      106.45     11.85 o 
   2   0   9      110.11      118.86     14.11 o 
   3   0   9       26.54       34.55      4.61 o 
   4   0   9        1.72        4.11      0.59 o 
   5   0   9        9.02        9.27      0.66 o 
  -5   1   9        2.92        2.93      0.59 o 
  -4   1   9       14.07       12.34      0.63 o 
  -3   1   9       10.88        7.85      0.61 o 
  -2   1   9        4.16        4.44      0.54 o 
  -1   1   9      180.48      183.26     14.54 o 
   0   1   9      187.47      202.00     20.55 o 
   1   1   9      470.89      502.00     45.60 o 
   2   1   9      132.49      148.75     15.29 o 
   3   1   9        4.25        2.93      0.57 o 
   4   1   9        0.52        1.08      0.60 o 
   5   1   9        0.41        0.70      0.74 o 
   6   1   9        0.02       -0.16      0.51 o 
  -5   2   9        0.26        0.17      0.59 o 
  -4   2   9       17.46       15.10      0.67 o 
  -3   2   9        2.76        3.64      0.47 o 
  -2   2   9       47.71       38.66      0.98 o 
  -1   2   9        0.16        0.23      0.59 o 
   0   2   9       59.40       56.16      8.19 o 
   1   2   9       33.14       34.65      4.10 o 
   2   2   9      449.94      504.90     43.79 o 
   3   2   9      110.03      128.10     15.59 o 
   4   2   9       13.88       12.75      0.98 o 
   5   2   9        0.52        1.09      0.52 o 
   6   2   9        0.43        0.09      0.65 o 
   7   2   9        1.39        0.79      0.38 o 
  -5   3   9        6.31        8.22      0.62 o 
  -4   3   9        3.04        3.44      0.44 o 
  -3   3   9        9.47       10.26      1.03 o 
  -2   3   9       16.59       17.36      1.23 o 
  -1   3   9       40.77       32.67      4.40 o 
   0   3   9        0.24        0.99      0.43 o 
   1   3   9      203.11      209.84     16.42 o 
   2   3   9      138.22      142.71     16.85 o 
   3   3   9      207.56      233.60     31.81 o 
   4   3   9      168.55      156.42      3.52 o 
   5   3   9        3.79        2.21      0.62 o 
   6   3   9        1.66        0.11      0.70 o 
   7   3   9        0.05       -0.28      0.52 o 
  -5   4   9        0.21        0.41      0.38 o 
  -4   4   9       15.73       17.74      0.84 o 
  -3   4   9       20.40       21.38      0.75 o 
  -2   4   9       11.69        8.72      0.62 o 
  -1   4   9        2.07        1.95      0.49 o 
   0   4   9        7.02        8.85      1.73 o 
   1   4   9       91.37       97.30     10.72 o 
   2   4   9      112.18      114.90      6.90 o 
   3   4   9       29.37       35.32      3.98 o 
   4   4   9       20.07       19.06      1.11 o 
   5   4   9       40.01       43.70      1.50 o 
   6   4   9        0.11        0.43      0.81 o 
   7   4   9        0.26        0.77      0.46 o 
  -4   5   9        1.18        0.55      0.31 o 
  -3   5   9       21.39       20.19      1.11 o 
  -2   5   9        7.14        5.72      0.51 o 
  -1   5   9        3.65        2.72      0.56 o 
   0   5   9       28.80       32.35      1.95 o 
   1   5   9      107.09       99.55     13.46 o 
   2   5   9      196.28      205.26     20.21 o 
   3   5   9       68.88       66.62      4.86 o 
   4   5   9       19.84       19.58      1.06 o 
   5   5   9        0.97        1.94      0.65 o 
   6   5   9        1.77        1.47      0.68 o 
   7   5   9       10.30       10.98      0.79 o 
   8   5   9        3.99        2.37      0.41 o 
  -3   6   9        8.57        7.91      0.44 o 
  -2   6   9        9.44        9.13      1.19 o 
  -1   6   9        0.70        0.44      0.56 o 
   0   6   9       46.41       48.07      1.17 o 
   1   6   9      110.21      114.82      2.28 o 
   2   6   9      131.97      136.85      5.38 o 
   3   6   9       21.37       24.07      0.82 o 
   4   6   9       29.44       29.23      1.36 o 
   5   6   9        2.34        2.78      0.65 o 
   6   6   9        0.86        0.77      0.84 o 
   7   6   9       39.33       32.21      1.14 o 
   8   6   9        1.82        1.33      0.44 o 
  -3   7   9        6.96        7.09      0.38 o 
  -2   7   9        0.10        0.21      0.43 o 
  -1   7   9        1.71        2.25      1.09 o 
   0   7   9       62.24       61.75      1.30 o 
   1   7   9      130.83      140.59      6.62 o 
   2   7   9       65.64       66.57     11.18 o 
   3   7   9      102.77      113.48      9.82 o 
   4   7   9      132.36      128.18      3.25 o 
   5   7   9       16.88       15.46      1.01 o 
   6   7   9       10.87        9.89      0.81 o 
   7   7   9        0.06        0.79      0.46 o 
   8   7   9       10.88        9.06      0.57 o 
  -2   8   9        4.27        4.04      0.47 o 
  -1   8   9       19.29       17.12      0.64 o 
   0   8   9       17.52       16.53      0.93 o 
   1   8   9        0.87        0.00      0.81 o 
   2   8   9       85.45       82.66     12.38 o 
   3   8   9       81.97       94.39      2.68 o 
   4   8   9       53.09       42.92      1.44 o 
   5   8   9        5.59        5.35      0.62 o 
   6   8   9        0.02        0.52      0.63 o 
   7   8   9       15.73       12.91      0.78 o 
   0   9   9        5.93        5.47      0.59 o 
   1   9   9        1.04        0.71      0.52 o 
   2   9   9        0.24        0.41      0.57 o 
   3   9   9       38.41       44.43      1.33 o 
   6   9   9        5.32        4.41      0.62 o 
   7   9   9        0.06       -0.28      0.54 o 
   1  10   9        8.80        8.41      0.54 o 
   2  10   9        6.37        6.63      0.55 o 
   3  10   9        1.15        1.04      0.44 o 
   6  10   9        3.09        2.29      0.52 o 
  -3  -2  10       58.79       60.50      1.72 o 
  -2  -2  10       23.30       21.26      1.12 o 
  -1  -2  10       15.99       17.94      1.11 o 
   0  -2  10       26.04       25.30      1.91 o 
   1  -2  10       18.93       22.64      2.58 o 
  -4  -1  10       36.66       38.23      1.22 o 
  -3  -1  10       70.78       78.59      1.46 o 
  -2  -1  10       20.90       22.79      0.80 o 
  -1  -1  10       42.75       42.47      2.75 o 
   0  -1  10       14.05       16.31      2.36 o 
   1  -1  10       30.10       33.25      4.00 o 
   2  -1  10       11.61       13.56      0.97 o 
   3  -1  10        0.27        0.32      0.35 o 
  -4   0  10        6.20        7.99      0.62 o 
  -3   0  10       20.49       21.86      0.70 o 
  -2   0  10       59.62       61.93      1.47 o 
  -1   0  10       35.86       38.90      3.86 o 
   0   0  10       88.89       92.10     10.74 o 
   1   0  10       65.45       71.34     11.25 o 
   2   0  10       26.73       35.93      4.85 o 
   3   0  10       16.74       21.46      3.67 o 
   4   0  10        0.73        0.68      0.49 o 
  -4   1  10       19.82       18.20      0.61 o 
  -3   1  10       18.90       22.07      0.73 o 
  -2   1  10       33.08       32.05      1.05 o 
  -1   1  10       16.98       17.12      2.48 o 
   0   1  10       69.21       69.97      4.51 o 
   1   1  10      103.77      116.83     12.02 o 
   2   1  10       94.77      108.13     11.63 o 
   3   1  10        9.83       13.10      2.05 o 
   4   1  10        0.04        0.16      0.46 o 
   5   1  10       10.44        9.21      0.62 o 
  -4   2  10        0.92        0.62      1.74 o 
  -3   2  10       76.46       64.85      1.74 o 
  -2   2  10       36.25       34.55      1.09 o 
  -1   2  10      135.74      123.75     13.45 o 
   0   2  10      405.74      383.85     47.17 o 
   1   2  10       22.39       24.68      2.43 o 
   2   2  10       15.67       21.03      2.36 o 
   3   2  10       25.40       30.10      2.22 o 
   4   2  10        5.54        3.57      0.60 o 
   5   2  10        6.98        5.87      0.65 o 
   6   2  10        4.69        4.76      0.49 o 
  -4   3  10        4.24        4.79      0.46 o 
  -3   3  10       50.44       47.69      3.06 o 
  -2   3  10      156.01      135.82      2.30 o 
  -1   3  10      332.83      313.25     27.79 o 
   0   3  10      193.02      178.68     24.35 o 
   1   3  10        0.34        1.03      0.43 o 
   2   3  10       11.86       12.44      1.64 o 
   3   3  10      166.72      166.27     25.80 o 
   4   3  10        7.00        5.17      0.71 o 
   5   3  10        0.06       -0.17      0.68 o 
   6   3  10        7.64        6.18      0.62 o 
  -4   4  10       27.58       27.67      0.60 o 
  -3   4  10       10.41        9.75      0.50 o 
  -2   4  10        3.83        4.31      0.44 o 
  -1   4  10      107.43      108.10      8.56 o 
   0   4  10       66.08       54.39     10.07 o 
   1   4  10       11.33       15.23      2.97 o 
   2   4  10       36.89       39.70      5.39 o 
   3   4  10       23.39       21.87      2.96 o 
   4   4  10       90.42       71.60      2.08 o 
   5   4  10        9.16        6.99      0.79 o 
   6   4  10        0.75        0.52      0.65 o 
   7   4  10        2.51        2.61      0.40 o 
  -3   5  10       14.80       15.49      1.40 o 
  -2   5  10        3.33        3.62      1.12 o 
  -1   5  10       14.21       15.53      1.01 o 
   0   5  10       57.81       54.05      8.96 o 
   1   5  10      154.69      142.81     27.34 o 
   2   5  10       37.80       38.16      4.50 o 
   3   5  10        3.15        1.40      0.50 o 
   4   5  10       24.66       21.01      1.04 o 
   5   5  10      111.49       91.88      2.60 o 
   6   5  10       42.36       37.71      1.20 o 
   7   5  10        0.42        0.57      0.38 o 
  -3   6  10        0.62        1.06      0.49 o 
  -2   6  10       19.11       22.51      0.78 o 
  -1   6  10       17.68       19.49      0.98 o 
   0   6  10       22.36       24.16      1.23 o 
   1   6  10       24.48       25.74      1.12 o 
   2   6  10       43.42       50.42      1.49 o 
   3   6  10        0.82        1.08      0.70 o 
   4   6  10       10.99        8.94      0.79 o 
   5   6  10        8.99        7.45      0.81 o 
   6   6  10       37.49       30.87      1.08 o 
   7   6  10       24.79       18.53      0.74 o 
  -2   7  10        0.48        0.44      0.55 o 
  -1   7  10       15.00       18.02      0.82 o 
   0   7  10       13.90       19.47      1.03 o 
   1   7  10       36.20       39.38      1.42 o 
   2   7  10       22.34       22.47      1.09 o 
   3   7  10        1.13        1.38      0.76 o 
   6   7  10       18.28       16.80      0.84 o 
   7   7  10        0.89       -0.21      0.55 o 
  -1   8  10        1.68        1.95      0.44 o 
   0   8  10       31.84       34.79      1.11 o 
   1   8  10       33.43       35.25      1.19 o 
   2   8  10        9.02        7.86      0.84 o 
   3   8  10        1.15        0.74      0.90 o 
   6   8  10        0.12       -0.33      0.57 o 
   7   8  10        6.05        3.64      0.46 o 
   1   9  10       32.76       31.83      1.00 o 
   2   9  10        2.29        2.97      0.54 o 
   3   9  10        0.40        1.17      0.52 o 
   6   9  10        1.48        1.64      0.43 o 
   3  10  10        2.80        1.50      0.55 o 
  -1  -1  11       12.69       12.44      0.83 o 
   0  -1  11       32.67       36.33      3.54 o 
  -3   0  11        4.30        3.72      0.32 o 
  -2   0  11        0.03       -0.45      0.47 o 
  -1   0  11        2.59        1.99      1.13 o 
   0   0  11        3.25        3.24      0.36 o 
   1   0  11        6.51        6.86      1.74 o 
   2   0  11        4.64        3.74      0.40 o 
  -3   1  11       11.86       11.40      0.47 o 
  -2   1  11        4.13        5.45      0.43 o 
  -1   1  11       12.39       14.84      1.45 o 
   0   1  11        8.20        7.91      1.23 o 
   1   1  11       12.74       10.83      1.56 o 
   2   1  11        3.83        4.24      1.47 o 
   3   1  11       18.74       21.64      2.95 o 
  -3   2  11       14.92       13.53      0.50 o 
  -2   2  11       22.30       17.12      0.61 o 
  -1   2  11        1.82        2.59      0.38 o 
   0   2  11       15.75       16.45      2.22 o 
   1   2  11        2.21        4.09      1.61 o 
   2   2  11       25.13       24.93      3.66 o 
   3   2  11        9.92       10.69      1.86 o 
   4   2  11       11.87       11.56      0.66 o 
  -3   3  11        3.78        4.92      0.37 o 
  -2   3  11        9.67        9.25      0.51 o 
  -1   3  11        0.09       -0.34      0.52 o 
   0   3  11        5.58        5.34      0.63 o 
   1   3  11        3.40        4.48      0.89 o 
   2   3  11        4.00        4.33      1.20 o 
   3   3  11       29.47       31.08      5.24 o 
   4   3  11       57.10       47.31      1.47 o 
   5   3  11       26.31       23.34      0.84 o 
  -3   4  11       19.58       17.82      1.15 o 
  -2   4  11       23.13       21.27      1.23 o 
  -1   4  11        5.93        6.85      0.46 o 
   0   4  11      115.15       85.62     17.33 o 
   1   4  11        0.70        0.63      0.47 o 
   2   4  11       36.61       35.48      5.06 o 
   3   4  11       18.50       23.11      3.73 o 
   4   4  11      112.84       94.21      2.35 o 
   5   4  11       92.04       71.19      1.95 o 
  -2   5  11       43.90       36.04      0.77 o 
  -1   5  11       16.57       15.16      0.85 o 
   0   5  11        1.82        1.28      0.62 o 
   1   5  11       85.26       86.98      2.35 o 
   2   5  11       80.66       91.95      2.41 o 
   3   5  11       63.96       62.96     11.63 o 
   4   5  11       30.52       25.49      1.09 o 
   5   5  11        3.54        2.96      0.62 o 
   6   5  11       40.81       30.46      0.89 o 
  -1   6  11        9.82        8.90      0.71 o 
   0   6  11        0.55        0.11      0.68 o 
   1   6  11       80.79       80.91      2.22 o 
   2   6  11       42.08       43.33      1.35 o 
   3   6  11       31.61       36.75      1.27 o 
   5   6  11        1.46        2.51      0.52 o 
   6   6  11        0.56        0.65      0.38 o 
  -1   7  11        0.03        0.09      0.51 o 
   0   7  11        1.05        1.77      0.49 o 
   1   7  11        4.47        3.56      0.71 o 
   2   7  11       50.47       48.91      1.49 o 
   3   7  11       88.80       92.45      2.30 o 
   6   7  11        0.96        0.22      0.43 o 
   1   8  11        3.60        3.18      0.73 o 
   2   8  11       11.20       10.88      0.85 o 
   3   8  11       24.76       26.22      1.04 o 
   3   9  11       15.90       16.52      0.76 o 
  -1   2  12       28.07       24.73      0.57 o 
   0   2  12       29.47       29.52      4.38 o 
   1   2  12       29.57       27.57      4.99 o 
   2   2  12       11.91       12.27      2.41 o 
  -1   3  12       23.55       23.62      0.94 o 
   0   3  12       13.72       10.73      2.02 o 
   1   3  12       10.42        9.20      1.24 o 
   2   3  12        9.68       11.46      2.00 o 
   3   3  12        5.13        6.10      1.08 o 
  -1   4  12       42.92       37.59      1.12 o 
   0   4  12       62.48       50.69      9.36 o 
   1   4  12        1.06        0.34      0.59 o 
   2   4  12        0.69        0.84      0.43 o 
   3   4  12        1.49        1.31      0.32 o 
   4   4  12        0.34       -0.13      0.51 o 
   0   5  12       14.91       14.11      0.70 o 
   1   5  12        0.18        0.79      0.44 o 
   2   5  12        1.87        2.97      0.52 o 
   3   5  12        0.12       -0.40      0.55 o 
   0   6  12        0.23        0.79      0.43 o 
   1   6  12        4.91        5.80      0.57 o 
   2   6  12       93.45       92.13      2.05 o 
   3   6  12       24.32       26.90      0.90 o 
   2   7  12       40.18       41.09      1.12 o 
   3   7  12       19.86       20.73      0.78 o 
                                                 
